# Supplementary material for: Syntheses and reactivities of strained fused-ring metallaaromatics containing planar eleven-carbon chains
Source: Nat Commun. 2024 May 23;15:4378. doi: 10.1038/s41467-024-48835-8 (PMC11116401; doi:10.1038/s41467-024-48835-8)
Supplement: Supplementary file 3 — Source Data [file 41467_2024_48835_MOESM3_ESM.xlsx]

## Sheet: Fig6a
Wavelength	ε
nm	L/(mol·cm)
	3a	4a	6	7	8	9	10	11	12	13
300	21230	26880	20620	21400	26100	22170	26380	26677	21760	28200
301	21290	26880	20260	21380	25900	22230	26400	26698	21800	27580
302	21240	26670	19950	21370	26130	22440	26390	26530	21800	27360
303	21250	26710	19640	21270	26190	22440	26480	27020	21780	26960
304	21160	26720	19360	21280	26120	22530	26480	26740	21780	26630
305	21120	26630	19150	21250	26150	22590	26430	26747	21800	26440
306	21020	26770	18940	21230	26220	22700	26380	27496	21780	26040
307	20910	26660	18800	21220	26150	22860	26340	26957	21760	25860
308	20800	26680	18690	21200	26190	23050	26250	27090	21740	25740
309	20650	26690	18550	21200	26250	23080	26300	26964	21700	25660
310	20490	26590	18430	21150	26350	23250	26210	27363	21680	25600
311	20310	26480	18370	21080	26130	23200	25980	27769	21600	25340
312	20120	26490	18310	20950	26200	23320	26050	27279	21600	25400
313	19890	26440	18200	21020	25810	23360	25910	26845	21600	25330
314	19670	26240	18120	20840	26120	23360	25830	26810	21560	25360
315	19390	26190	18030	20680	25820	23410	25790	26306	21580	25260
316	19120	25830	17950	20430	25560	23500	25520	26145	21580	25410
317	18760	25630	17850	20160	25270	23470	25380	25795	21600	25330
318	18440	25540	17670	19970	25080	23510	25160	25802	21680	25420
319	18100	25160	17520	19630	24890	23370	25020	25480	21680	25340
320	17730	24920	17320	19240	24550	23330	24650	24619	21760	25430
321	17340	24520	17100	18830	24010	23100	24440	24514	21840	25590
322	16940	24210	16820	18400	23690	22900	24190	23996	21900	25570
323	16520	23850	16510	17980	23200	22750	23890	23842	21960	25690
324	16090	23570	16220	17490	22710	22540	23430	23198	22020	26310
325	15680	23080	15920	16940	22100	22160	23090	22785	22080	25890
326	15280	22750	15590	16420	21640	21870	22700	22561	22120	26130
327	14870	22240	15200	15900	20970	21450	22110	22155	22160	26150
328	14470	21830	14860	15360	20350	21160	21500	21910	22200	26310
329	14110	21420	14460	14880	19680	20690	20950	21357	22160	26510
330	13750	20970	14070	14350	18980	20360	20330	21119	22200	26480
331	13440	20580	13670	13900	18410	19800	19620	20916	22120	26810
332	13170	20190	13280	13490	17630	19460	18910	20482	22100	26850
333	12940	19820	12910	13150	17160	18990	18200	20237	21980	26860
334	12750	19480	12530	12790	16550	18570	17520	19936	21900	26790
335	12560	19140	12200	12520	16080	18170	16780	19824	21740	27190
336	12410	18830	11840	12250	15660	17730	16060	19572	21580	27190
337	12290	18540	11500	12020	15250	17360	15370	19292	21400	27250
338	12190	18260	11190	11830	14830	16910	14680	19131	21160	27250
339	12110	17990	10890	11640	14500	16550	14060	18893	20960	27360
340	12040	17710	10610	11500	14210	16120	13440	18718	20700	27260
341	12010	17500	10340	11360	13940	15690	12890	18529	20400	27330
342	11990	17270	10100	11230	13740	15320	12360	18389	20080	27630
343	11960	17070	9880	11130	13540	14940	11890	18214	19760	27470
344	11960	16920	9660	11070	13450	14520	11440	18004	19420	27670
345	11960	16770	9460	10960	13360	14170	11020	17822	19080	27800
346	11980	16630	9300	10900	13280	13830	10670	17731	18720	27720
347	11990	16510	9140	10840	13250	13460	10340	17535	18380	27530
348	12010	16410	9000	10810	13230	13140	10050	17311	18020	27570
349	12010	16300	8860	10760	13250	12840	9790	17213	17640	27550
350	12020	16240	8750	10720	13260	12490	9550	17045	17300	27620
351	12000	16170	8650	10730	13320	12210	9350	16877	16940	27420
352	11980	16100	8570	10750	13390	11960	9160	16772	16600	27410
353	11940	16070	8510	10760	13450	11730	9010	16590	16260	27270
354	11890	16040	8450	10820	13540	11490	8890	16373	15960	27220
355	11830	16000	8410	10870	13630	11320	8780	16226	15640	26860
356	11760	15990	8380	10950	13730	11130	8700	16030	15340	26630
357	11660	15950	8360	11070	13830	11010	8640	15813	15040	26210
358	11560	15950	8350	11180	13950	10870	8590	15617	14740	26210
359	11430	15960	8350	11340	14090	10760	8560	15414	14440	25700
360	11300	15940	8340	11480	14220	10670	8560	15197	14160	25420
361	11120	15890	8360	11630	14360	10620	8500	14973	13780	25190
362	10980	15900	8360	11840	14530	10570	8530	14756	13540	24740
363	10830	15900	8390	12050	14710	10560	8560	14546	13260	24430
364	10680	15900	8420	12240	14940	10560	8610	14329	13040	24130
365	10530	15930	8450	12440	15120	10570	8680	14105	12820	23840
366	10380	15960	8480	12640	15360	10580	8760	13881	12620	23470
367	10230	15990	8510	12880	15620	10640	8870	13650	12440	23120
368	10080	16020	8560	13040	15890	10730	8980	13412	12280	22750
369	9930	16060	8590	13250	16170	10810	9110	13181	12140	22540
370	9780	16070	8620	13450	16460	10880	9250	12950	12020	22240
371	9620	16100	8660	13610	16800	11000	9420	12698	11920	22040
372	9480	16140	8700	13770	17110	11120	9580	12474	11860	21710
373	9350	16160	8720	13950	17330	11240	9780	12243	11800	21540
374	9220	16210	8740	14060	17630	11400	9990	12012	11780	21290
375	9090	16200	8760	14150	17990	11550	10200	11781	11760	21060
376	8970	16250	8760	14270	18170	11710	10430	11550	11760	20860
377	8840	16250	8760	14330	18470	11880	10660	11319	11780	20670
378	8700	16260	8750	14390	18730	12050	10920	11102	11840	20470
379	8590	16270	8740	14480	18900	12220	11160	10892	11900	20270
380	8460	16230	8710	14560	19030	12360	11410	10689	11980	20050
381	8330	16210	8700	14550	19230	12570	11670	10486	12100	19860
382	8190	16170	8660	14630	19410	12690	11920	10297	12240	19590
383	8040	16120	8630	14610	19400	12870	12170	10115	12380	19380
384	7880	16050	8600	14610	19510	13000	12410	9933	12540	19180
385	7720	15950	8550	14580	19640	13130	12660	9758	12720	18930
386	7560	15870	8500	14540	19660	13270	12920	9590	12920	18690
387	7370	15730	8450	14500	19640	13390	13170	9429	13140	18410
388	7190	15610	8400	14380	19710	13480	13430	9275	13380	18190
389	7000	15470	8360	14270	19600	13620	13690	9135	13620	17920
390	6800	15280	8300	14130	19640	13730	13930	8988	13880	17660
391	6600	15080	8240	13910	19600	13790	14190	8848	14160	17380
392	6410	14890	8190	13680	19480	13850	14450	8715	14440	17080
393	6200	14660	8130	13450	19410	13860	14690	8589	14720	16810
394	5990	14410	8070	13170	19310	13880	14940	8456	14980	16510
395	5800	14150	8010	12890	19100	13960	15190	8337	15260	16210
396	5610	13880	7940	12580	18880	13890	15430	8218	15540	15910
397	5420	13570	7880	12250	18600	13880	15660	8106	15800	15610
398	5230	13270	7800	11910	18250	13870	15880	7987	16040	15280
399	5060	12950	7720	11550	17950	13800	16120	7875	16280	14950
400	4900	12610	7660	11240	17620	13720	16330	7770	16480	14630
401	4750	12280	7570	10910	17220	13630	16530	7665	16680	14300
402	4610	11930	7480	10540	16890	13510	16710	7560	16820	13970
403	4470	11590	7400	10210	16470	13430	16870	7462	16960	13640
404	4340	11240	7310	9840	15980	13280	17010	7371	17100	13320
405	4230	10900	7210	9570	15580	13160	17140	7280	17180	12990
406	4130	10570	7110	9250	15100	13000	17290	7189	17240	12650
407	4020	10230	7000	8950	14640	12850	17360	7105	17280	12310
408	3930	9900	6890	8640	14150	12670	17430	7014	17320	11950
409	3840	9600	6790	8390	13720	12480	17460	6930	17320	11630
410	3760	9300	6680	8130	13260	12290	17440	6853	17300	11300
411	3690	9030	6580	7880	12800	12090	17460	6769	17280	10970
412	3620	8780	6470	7640	12350	11880	17420	6692	17240	10660
413	3550	8540	6360	7410	11920	11660	17370	6615	17180	10340
414	3490	8310	6250	7200	11490	11440	17250	6538	17100	10030
415	3440	8110	6140	7000	11070	11190	17180	6461	17000	9720
416	3390	7930	6040	6790	10700	10980	17010	6384	16900	9420
417	3340	7760	5940	6600	10330	10750	16870	6307	16780	9130
418	3300	7610	5840	6420	9980	10510	16720	6237	16640	8860
419	3260	7480	5740	6230	9670	10280	16540	6160	16480	8590
420	3220	7360	5640	6080	9390	10080	16330	6090	16300	8330
421	3200	7280	5540	5910	9070	9840	16140	6013	16140	8090
422	3170	7180	5450	5750	8810	9620	15930	5943	15920	7840
423	3150	7110	5350	5590	8570	9410	15720	5873	15720	7610
424	3120	7040	5260	5430	8310	9200	15510	5803	15480	7400
425	3100	6980	5180	5280	8070	8990	15270	5733	15240	7200
426	3080	6940	5100	5120	7850	8780	15050	5663	14980	7010
427	3060	6900	5020	4970	7640	8590	14820	5600	14720	6830
428	3040	6860	4950	4820	7440	8400	14570	5537	14440	6670
429	3020	6830	4890	4670	7240	8210	14330	5474	14200	6520
430	3010	6800	4830	4520	7050	8020	14080	5411	13940	6380
431	2990	6780	4790	4380	6860	7850	13840	5355	13680	6270
432	2980	6760	4750	4240	6670	7690	13580	5299	13420	6160
433	2970	6740	4720	4100	6470	7510	13330	5250	13180	6060
434	2960	6720	4700	3970	6280	7340	13060	5208	12920	5980
435	2940	6700	4690	3850	6120	7200	12800	5159	12700	5910
436	2930	6680	4680	3720	5910	7030	12540	5124	12480	5840
437	2920	6640	4690	3590	5740	6870	12240	5082	12220	5790
438	2910	6610	4700	3470	5550	6720	11960	5047	12000	5750
439	2900	6570	4720	3350	5370	6580	11700	5005	11800	5710
440	2900	6540	4750	3240	5190	6420	11420	4977	11560	5680
441	2890	6490	4780	3130	5000	6270	11140	4942	11340	5660
442	2890	6440	4820	3030	4850	6130	10860	4914	11120	5650
443	2880	6390	4870	2930	4670	5990	10600	4879	10900	5650
444	2880	6330	4930	2830	4500	5850	10340	4851	10660	5650
445	2870	6260	4990	2740	4340	5720	10090	4816	10440	5660
446	2870	6200	5060	2650	4170	5580	9840	4788	10200	5670
447	2880	6120	5140	2560	4010	5440	9600	4753	9980	5690
448	2880	6040	5220	2480	3870	5320	9370	4718	9740	5720
449	2870	5960	5310	2400	3730	5200	9140	4683	9520	5750
450	2880	5890	5400	2330	3590	5080	8920	4648	9300	5780
451	2880	5800	5490	2250	3440	4950	8700	4606	9060	5810
452	2880	5730	5590	2180	3320	4850	8490	4564	8860	5850
453	2890	5650	5690	2120	3180	4740	8280	4522	8640	5890
454	2890	5570	5800	2040	3080	4640	8070	4480	8440	5930
455	2880	5490	5900	1980	2960	4530	7880	4438	8260	5980
456	2890	5420	6000	1910	2850	4440	7670	4396	8060	6010
457	2880	5340	6100	1850	2740	4340	7470	4347	7900	6060
458	2880	5270	6200	1790	2640	4250	7270	4305	7740	6090
459	2880	5200	6290	1730	2530	4160	7070	4256	7580	6120
460	2870	5140	6390	1670	2440	4080	6860	4214	7440	6150
461	2860	5070	6470	1630	2360	4000	6660	4172	7300	6170
462	2850	5010	6550	1580	2260	3920	6450	4123	7160	6190
463	2840	4950	6620	1520	2180	3830	6250	4081	7040	6200
464	2830	4880	6690	1490	2110	3760	6050	4039	6920	6200
465	2810	4820	6750	1450	2040	3700	5860	4004	6800	6190
466	2800	4770	6810	1400	1950	3610	5660	3962	6680	6180
467	2780	4700	6850	1380	1900	3560	5460	3927	6560	6160
468	2760	4650	6890	1350	1840	3490	5270	3892	6460	6130
469	2740	4590	6920	1320	1780	3420	5090	3857	6360	6100
470	2720	4530	6950	1290	1720	3360	4900	3829	6240	6060
471	2700	4480	6970	1260	1670	3300	4720	3794	6140	6010
472	2680	4430	6990	1240	1620	3240	4540	3773	6020	5960
473	2650	4370	7000	1230	1580	3190	4370	3745	5900	5900
474	2630	4320	7010	1210	1540	3140	4200	3724	5800	5840
475	2610	4260	7020	1190	1500	3080	4040	3703	5680	5770
476	2580	4200	7020	1180	1460	3030	3870	3682	5560	5700
477	2560	4150	7030	1160	1420	2960	3720	3668	5440	5630
478	2540	4100	7030	1160	1410	2920	3570	3661	5320	5570
479	2510	4040	7030	1160	1380	2880	3430	3647	5180	5490
480	2490	3980	7020	1150	1360	2830	3300	3640	5060	5420
481	2470	3930	7020	1150	1340	2780	3170	3633	4940	5360
482	2440	3880	7010	1140	1320	2730	3050	3633	4800	5290
483	2420	3820	7010	1140	1310	2690	2940	3633	4680	5230
484	2400	3770	7000	1140	1280	2640	2830	3640	4540	5170
485	2370	3710	6990	1140	1280	2600	2720	3640	4420	5120
486	2350	3650	6970	1140	1270	2550	2630	3647	4280	5050
487	2320	3600	6940	1150	1250	2510	2540	3661	4160	5000
488	2300	3540	6930	1150	1250	2470	2450	3675	4040	4950
489	2270	3480	6900	1150	1230	2420	2360	3689	3900	4900
490	2250	3420	6870	1160	1230	2380	2280	3703	3780	4850
491	2230	3370	6830	1160	1220	2330	2200	3724	3660	4810
492	2200	3310	6790	1170	1210	2290	2130	3745	3560	4760
493	2170	3250	6750	1170	1220	2250	2060	3773	3440	4720
494	2150	3190	6710	1180	1210	2210	1990	3801	3340	4680
495	2120	3140	6650	1190	1210	2160	1930	3829	3220	4650
496	2090	3070	6600	1200	1210	2120	1870	3864	3120	4610
497	2060	3020	6540	1200	1200	2070	1810	3899	3020	4580
498	2040	2960	6470	1210	1200	2040	1760	3934	2940	4540
499	2010	2910	6400	1230	1210	2000	1710	3969	2860	4510
500	1980	2860	6330	1230	1200	1960	1650	4011	2760	4490
501	1950	2800	6260	1260	1210	1930	1610	4053	2700	4460
502	1930	2750	6170	1260	1210	1890	1560	4102	2620	4440
503	1900	2710	6090	1270	1200	1850	1520	4144	2560	4420
504	1870	2660	6010	1290	1210	1830	1480	4193	2480	4400
505	1840	2610	5920	1290	1210	1790	1440	4242	2420	4390
506	1810	2570	5830	1320	1220	1770	1400	4298	2380	4370
507	1790	2530	5740	1330	1220	1730	1360	4347	2320	4360
508	1760	2490	5640	1350	1230	1710	1330	4403	2280	4350
509	1740	2440	5550	1360	1230	1680	1290	4459	2220	4340
510	1710	2410	5440	1380	1240	1650	1260	4515	2180	4320
511	1680	2370	5340	1390	1250	1640	1230	4578	2140	4320
512	1660	2330	5240	1410	1260	1620	1200	4634	2100	4320
513	1640	2290	5130	1420	1260	1580	1170	4697	2060	4310
514	1610	2260	5020	1440	1270	1560	1140	4760	2040	4320
515	1590	2220	4910	1460	1280	1540	1120	4830	2000	4310
516	1580	2190	4810	1470	1290	1520	1090	4893	1980	4320
517	1560	2150	4700	1500	1300	1490	1070	4963	1940	4320
518	1530	2120	4570	1510	1310	1480	1040	5040	1920	4320
519	1520	2090	4470	1520	1320	1460	1020	5110	1880	4330
520	1510	2060	4350	1550	1340	1440	1000	5187	1860	4340
521	1490	2020	4240	1570	1360	1420	980	5264	1840	4350
522	1470	1990	4130	1580	1360	1390	950	5334	1820	4360
523	1460	1960	4010	1610	1390	1380	930	5411	1780	4370
524	1450	1930	3900	1620	1400	1350	910	5488	1780	4380
525	1440	1900	3790	1650	1420	1340	890	5565	1760	4400
526	1430	1870	3680	1670	1440	1320	870	5642	1720	4410
527	1430	1850	3570	1690	1460	1310	860	5719	1720	4430
528	1420	1820	3460	1710	1470	1290	840	5796	1680	4450
529	1410	1800	3360	1730	1500	1280	820	5873	1680	4470
530	1410	1770	3270	1750	1520	1260	800	5950	1660	4490
531	1420	1770	3170	1780	1530	1250	800	6027	1660	4510
532	1410	1740	3070	1800	1560	1230	790	6097	1660	4540
533	1410	1720	2980	1820	1580	1220	770	6167	1640	4560
534	1410	1700	2890	1850	1600	1210	760	6237	1620	4580
535	1410	1680	2800	1870	1620	1190	750	6300	1620	4610
536	1410	1660	2720	1900	1650	1180	730	6370	1600	4630
537	1420	1650	2630	1920	1680	1170	720	6433	1600	4660
538	1420	1630	2550	1940	1700	1150	700	6496	1580	4680
539	1420	1610	2480	1970	1730	1140	690	6559	1580	4710
540	1430	1600	2400	1990	1750	1130	680	6615	1560	4740
541	1430	1580	2330	2020	1780	1130	660	6678	1560	4760
542	1440	1560	2260	2040	1810	1110	650	6734	1540	4790
543	1450	1550	2200	2060	1830	1100	640	6797	1540	4820
544	1450	1540	2140	2090	1860	1080	630	6860	1540	4850
545	1460	1520	2080	2120	1890	1080	610	6916	1520	4870
546	1470	1510	2020	2150	1920	1070	600	6979	1520	4910
547	1490	1500	1970	2160	1950	1060	590	7042	1500	4940
548	1500	1490	1920	2190	1970	1050	580	7105	1500	4960
549	1510	1470	1870	2220	2000	1040	570	7175	1500	4990
550	1530	1460	1830	2240	2040	1030	560	7238	1500	5020
551	1550	1450	1790	2270	2060	1020	550	7301	1480	5050
552	1570	1450	1750	2290	2090	1010	540	7371	1480	5070
553	1590	1440	1720	2310	2120	1000	530	7441	1480	5100
554	1610	1430	1690	2340	2140	990	520	7511	1460	5120
555	1630	1420	1660	2360	2180	990	510	7581	1460	5140
556	1650	1420	1630	2390	2210	980	510	7651	1460	5160
557	1680	1410	1610	2410	2240	970	500	7728	1440	5180
558	1710	1410	1590	2430	2260	960	500	7798	1460	5190
559	1740	1400	1570	2450	2300	960	490	7875	1440	5210
560	1770	1390	1560	2470	2330	950	490	7945	1440	5220
561	1800	1390	1540	2490	2350	940	480	8015	1440	5230
562	1840	1390	1530	2520	2380	940	480	8085	1420	5230
563	1870	1390	1520	2530	2420	930	480	8155	1420	5240
564	1910	1390	1510	2550	2450	930	480	8218	1420	5240
565	1950	1380	1500	2570	2480	920	480	8281	1420	5240
566	1990	1390	1500	2590	2510	910	480	8337	1420	5240
567	2040	1390	1500	2610	2540	910	480	8393	1400	5230
568	2090	1390	1490	2630	2580	910	480	8442	1400	5220
569	2140	1390	1490	2650	2620	910	490	8491	1400	5220
570	2190	1390	1490	2660	2650	900	490	8533	1400	5210
571	2250	1390	1490	2680	2690	900	490	8568	1400	5200
572	2300	1400	1490	2690	2730	900	490	8603	1380	5190
573	2360	1400	1500	2710	2770	890	500	8624	1380	5190
574	2420	1400	1500	2720	2810	890	500	8645	1380	5180
575	2480	1410	1510	2740	2850	880	510	8659	1380	5170
576	2550	1420	1510	2750	2890	880	520	8666	1380	5160
577	2620	1420	1520	2760	2930	870	520	8666	1360	5160
578	2690	1430	1530	2770	2980	870	530	8659	1360	5160
579	2750	1440	1540	2780	3020	870	530	8652	1360	5150
580	2820	1450	1560	2790	3060	860	540	8638	1360	5150
581	2900	1450	1570	2810	3100	860	550	8624	1360	5150
582	2970	1460	1580	2810	3150	860	550	8603	1340	5150
583	3040	1470	1600	2830	3200	860	560	8582	1360	5160
584	3120	1480	1610	2830	3240	860	570	8554	1340	5160
585	3200	1490	1620	2850	3300	850	580	8526	1340	5160
586	3280	1510	1640	2860	3340	850	590	8498	1340	5170
587	3360	1520	1660	2870	3380	850	600	8470	1340	5180
588	3440	1530	1670	2880	3430	850	600	8442	1340	5190
589	3530	1540	1700	2900	3470	840	610	8414	1340	5200
590	3620	1560	1720	2910	3510	840	620	8386	1320	5200
591	3710	1570	1740	2930	3560	840	630	8358	1320	5210
592	3800	1590	1760	2940	3610	840	640	8330	1320	5220
593	3890	1600	1780	2960	3650	830	650	8302	1320	5220
594	3990	1620	1810	2980	3700	830	670	8274	1320	5220
595	4090	1640	1840	3000	3750	830	680	8253	1320	5230
596	4180	1650	1860	3020	3790	830	690	8232	1320	5220
597	4280	1670	1890	3040	3840	830	700	8204	1300	5220
598	4380	1690	1910	3070	3880	830	710	8183	1300	5200
599	4490	1710	1940	3090	3920	830	720	8162	1300	5180
600	4590	1730	1970	3120	3960	820	740	8141	1300	5160
601	4700	1750	2000	3150	4010	830	750	8113	1300	5130
602	4810	1780	2030	3180	4060	830	770	8085	1280	5090
603	4920	1800	2060	3210	4100	820	780	8057	1280	5040
604	5020	1820	2090	3240	4140	820	790	8029	1280	4990
605	5140	1840	2120	3280	4190	820	810	7994	1280	4930
606	5260	1860	2150	3320	4230	820	830	7952	1280	4860
607	5380	1890	2180	3360	4270	820	840	7910	1260	4780
608	5500	1920	2210	3390	4330	820	860	7861	1260	4690
609	5620	1940	2240	3430	4370	820	870	7805	1240	4600
610	5750	1970	2280	3480	4420	830	890	7742	1240	4500
611	5880	2000	2310	3520	4470	820	910	7672	1240	4400
612	6010	2030	2340	3570	4510	820	920	7602	1240	4280
613	6140	2060	2370	3620	4560	820	940	7525	1220	4160
614	6280	2090	2400	3670	4610	820	960	7441	1220	4050
615	6420	2120	2440	3720	4670	820	980	7350	1220	3920
616	6570	2160	2470	3770	4720	810	1000	7252	1200	3790
617	6700	2190	2510	3820	4770	810	1020	7154	1200	3660
618	6850	2220	2540	3880	4830	820	1030	7042	1180	3530
619	7000	2250	2570	3930	4870	820	1060	6930	1180	3390
620	7140	2290	2610	3980	4930	820	1080	6818	1180	3260
621	7290	2320	2640	4050	5010	820	1100	6699	1180	3130
622	7440	2360	2670	4110	5070	820	1120	6573	1160	3000
623	7580	2390	2710	4180	5130	820	1140	6447	1160	2870
624	7720	2420	2750	4240	5190	830	1170	6321	1160	2760
625	7860	2460	2780	4290	5250	820	1190	6188	1140	2630
626	8000	2490	2820	4350	5320	820	1210	6062	1140	2520
627	8130	2520	2850	4410	5380	830	1230	5929	1140	2410
628	8260	2550	2890	4470	5450	820	1260	5803	1140	2310
629	8380	2580	2930	4530	5520	830	1280	5677	1140	2220
630	8490	2610	2960	4590	5590	840	1310	5551	1120	2130
631	8600	2640	3000	4650	5650	830	1330	5425	1120	2050
632	8710	2670	3030	4710	5720	840	1360	5299	1120	1960
633	8790	2690	3060	4780	5790	840	1390	5173	1120	1890
634	8880	2710	3100	4830	5850	840	1410	5047	1100	1820
635	8950	2730	3140	4890	5930	840	1440	4928	1100	1760
636	9010	2750	3170	4940	5990	840	1470	4809	1100	1690
637	9060	2760	3210	5000	6060	840	1500	4690	1100	1630
638	9100	2780	3250	5060	6140	840	1530	4571	1100	1580
639	9120	2790	3280	5120	6210	850	1560	4452	1080	1540
640	9140	2790	3320	5180	6290	850	1600	4340	1080	1490
641	9130	2800	3350	5250	6360	850	1630	4221	1080	1450
642	9110	2800	3390	5300	6420	850	1660	4109	1080	1410
643	9080	2800	3420	5370	6500	860	1700	4004	1080	1380
644	9020	2790	3460	5430	6570	860	1730	3899	1060	1350
645	8960	2780	3500	5490	6640	860	1770	3787	1060	1330
646	8880	2770	3530	5550	6710	860	1800	3682	1060	1300
647	8780	2760	3570	5610	6790	860	1830	3584	1060	1290
648	8670	2740	3590	5670	6850	860	1870	3486	1040	1270
649	8550	2720	3630	5730	6910	860	1910	3388	1040	1260
650	8400	2700	3660	5800	6990	870	1940	3290	1040	1250
651	8260	2670	3690	5860	7060	870	1980	3199	1040	1240
652	8090	2640	3720	5930	7110	870	2010	3108	1040	1230
653	7920	2610	3750	5990	7190	870	2050	3017	1020	1230
654	7730	2580	3780	6070	7260	890	2080	2926	1020	1230
655	7540	2540	3810	6140	7310	880	2110	2842	1020	1230
656	7330	2510	3840	6210	7390	880	2150	2758	1020	1230
657	7110	2480	3860	6270	7450	880	2190	2667	1000	1230
658	6900	2440	3890	6340	7510	890	2220	2590	1000	1230
659	6680	2400	3920	6420	7580	890	2260	2506	1020	1240
660	6450	2360	3950	6480	7650	900	2300	2429	1000	1240
661	6230	2330	3970	6540	7710	900	2330	2359	1000	1250
662	6000	2290	4000	6610	7790	880	2370	2282	1000	1260
663	5760	2240	4020	6690	7860	930	2400	2212	1000	1270
664	5540	2200	4050	6750	7930	920	2430	2142	980	1270
665	5310	2170	4060	6810	7990	920	2460	2072	980	1280
666	5070	2130	4080	6860	8050	910	2490	2002	980	1300
667	4850	2100	4100	6930	8130	930	2530	1939	980	1300
668	4630	2060	4120	6980	8210	920	2560	1876	980	1320
669	4400	2020	4150	7030	8270	930	2600	1813	980	1330
670	4170	1990	4160	7090	8350	910	2620	1757	980	1340
671	3960	1960	4180	7140	8430	950	2660	1701	980	1350
672	3750	1930	4200	7160	8480	940	2680	1645	980	1370
673	3550	1900	4210	7200	8560	950	2720	1596	1000	1380
674	3360	1870	4230	7220	8620	950	2750	1547	1000	1390
675	3170	1850	4240	7250	8700	960	2780	1498	1000	1400
676	2990	1820	4250	7260	8760	960	2810	1449	1000	1410
677	2830	1810	4270	7270	8840	970	2840	1414	1000	1420
678	2670	1790	4290	7280	8900	970	2870	1372	1000	1440
679	2510	1770	4300	7270	8960	980	2900	1330	1020	1450
680	2370	1760	4310	7270	9020	980	2930	1295	1020	1460
681	2220	1750	4330	7260	9100	990	2970	1260	1020	1470
682	2080	1740	4340	7220	9140	1010	3000	1232	1020	1470
683	1960	1730	4360	7190	9200	1010	3030	1197	1040	1480
684	1840	1730	4360	7150	9260	1020	3060	1169	1040	1490
685	1720	1720	4380	7090	9310	1030	3100	1134	1040	1500
686	1620	1720	4390	7040	9360	1040	3130	1106	1060	1510
687	1510	1720	4400	6960	9390	1040	3170	1085	1060	1520
688	1410	1720	4410	6880	9430	1060	3200	1057	1060	1520
689	1330	1730	4420	6800	9440	1070	3240	1036	1080	1530
690	1240	1740	4440	6740	9470	1080	3280	1015	1100	1540
691	1160	1740	4450	6610	9480	1090	3320	1001	1100	1550
692	1090	1750	4450	6500	9490	1100	3360	980	1100	1540
693	1020	1760	4470	6370	9490	1110	3400	959	1120	1550
694	970	1770	4480	6260	9490	1130	3440	945	1120	1560
695	910	1790	4490	6150	9490	1150	3490	931	1140	1560
696	860	1800	4500	6010	9460	1160	3530	917	1160	1560
697	810	1820	4510	5880	9420	1170	3580	903	1160	1570
698	770	1840	4510	5740	9400	1190	3630	889	1180	1570
699	720	1850	4520	5590	9350	1210	3670	875	1180	1570
700	690	1870	4530	5420	9300	1220	3720	868	1200	1570
701	660	1890	4530	5250	9220	1230	3770	854	1220	1570
702	620	1910	4540	5100	9160	1240	3810	847	1220	1580
703	590	1930	4550	4930	9080	1260	3870	840	1240	1580
704	570	1950	4550	4770	8980	1280	3920	826	1240	1580
705	540	1970	4550	4600	8900	1300	3960	819	1260	1590
706	520	2000	4560	4440	8780	1310	4020	812	1280	1590
707	500	2020	4560	4270	8680	1330	4070	805	1280	1600
708	480	2040	4560	4110	8550	1340	4120	798	1300	1600
709	470	2060	4560	3950	8430	1370	4170	798	1320	1600
710	450	2090	4560	3750	8270	1400	4220	791	1320	1610
711	440	2110	4550	3590	8130	1410	4270	784	1340	1610
712	420	2140	4550	3430	7970	1430	4320	784	1360	1620
713	410	2170	4550	3280	7810	1450	4370	777	1360	1630
714	400	2200	4540	3120	7630	1470	4420	770	1380	1630
715	390	2220	4530	2960	7460	1500	4460	770	1380	1640
716	380	2250	4530	2820	7270	1510	4510	763	1400	1650
717	380	2280	4520	2680	7090	1540	4560	763	1400	1660
718	370	2310	4510	2550	6910	1560	4600	756	1420	1670
719	360	2330	4500	2410	6710	1580	4640	756	1440	1680
720	360	2360	4490	2290	6520	1610	4680	756	1440	1690
721	350	2390	4460	2160	6320	1640	4730	749	1460	1710
722	350	2420	4440	2040	6130	1660	4760	749	1480	1730
723	340	2450	4430	1940	5920	1680	4800	749	1480	1740
724	340	2480	4410	1830	5720	1700	4840	742	1500	1760
725	340	2510	4390	1720	5500	1730	4870	742	1520	1770
726	330	2540	4380	1630	5300	1760	4900	735	1540	1790
727	330	2570	4360	1530	5100	1780	4930	735	1540	1810
728	320	2600	4340	1440	4900	1810	4950	735	1540	1830
729	320	2630	4320	1350	4710	1830	4980	735	1560	1840
730	320	2660	4290	1280	4530	1850	5000	735	1580	1860
731	320	2680	4280	1200	4340	1880	5020	735	1600	1880
732	310	2710	4250	1140	4160	1910	5040	728	1600	1910
733	310	2740	4230	1070	3980	1930	5050	728	1620	1930
734	310	2770	4200	1010	3810	1960	5060	728	1620	1950
735	310	2790	4180	960	3640	1980	5080	721	1640	1970
736	310	2820	4160	900	3480	2010	5090	721	1660	2000
737	300	2850	4130	850	3300	2030	5090	721	1660	2020
738	300	2880	4100	800	3170	2050	5100	721	1680	2040
739	300	2910	4070	760	3020	2080	5100	714	1700	2060
740	300	2930	4050	720	2880	2110	5100	714	1700	2090
741	300	2960	4020	680	2730	2130	5100	714	1720	2110
742	300	2980	3990	640	2600	2150	5100	714	1740	2140
743	300	3010	3960	610	2470	2180	5090	714	1740	2170
744	290	3030	3930	590	2360	2200	5090	714	1760	2190
745	290	3060	3910	550	2220	2230	5090	714	1760	2220
746	290	3080	3880	530	2120	2250	5080	714	1780	2250
747	290	3110	3850	500	1990	2280	5070	707	1800	2270
748	290	3120	3820	470	1910	2300	5060	707	1820	2300
749	290	3150	3780	440	1790	2320	5050	707	1820	2330
750	290	3170	3760	440	1710	2350	5040	707	1840	2350
751	290	3190	3720	410	1600	2370	5020	707	1860	2380
752	290	3210	3700	390	1510	2390	5020	700	1880	2410
753	290	3230	3670	380	1430	2410	5000	700	1900	2440
754	290	3240	3640	360	1350	2440	4990	700	1900	2470
755	290	3260	3610	340	1280	2460	4980	700	1900	2500
756	280	3280	3580	340	1210	2480	4970	693	1920	2530
757	290	3300	3550	320	1140	2510	4950	693	1940	2550
758	280	3310	3510	310	1080	2530	4940	693	1960	2580
759	280	3320	3490	300	1020	2550	4930	693	1960	2620
760	280	3330	3460	290	970	2580	4920	686	1980	2650
761	280	3340	3430	280	910	2600	4920	686	1980	2670
762	280	3360	3400	270	870	2630	4910	686	2000	2700
763	280	3360	3380	270	820	2640	4900	679	2020	2730
764	280	3370	3350	260	780	2670	4890	679	2040	2760
765	280	3370	3320	250	740	2700	4890	679	2040	2790
766	280	3380	3290	250	700	2720	4880	672	2060	2820
767	280	3380	3260	240	670	2730	4880	672	2080	2850
768	280	3380	3230	230	630	2760	4880	665	2100	2880
769	280	3380	3200	230	590	2780	4870	665	2100	2900
770	280	3390	3180	230	580	2810	4870	658	2120	2930
771	270	3380	3150	220	540	2820	4870	658	2120	2960
772	280	3380	3130	210	520	2850	4880	651	2140	2990
773	280	3370	3100	210	490	2860	4880	651	2160	3020
774	270	3370	3070	210	470	2890	4880	644	2160	3050
775	270	3360	3040	210	460	2910	4880	637	2180	3070
776	280	3350	3010	210	430	2950	4890	630	2200	3100
777	280	3340	2990	200	410	2970	4890	623	2200	3130
778	270	3320	2960	190	390	2990	4900	623	2220	3160
779	280	3310	2930	190	380	3010	4910	623	2220	3190
780	280	3290	2900	190	360	3030	4920	616	2240	3220
781	280	3270	2870	180	350	3060	4920	609	2260	3240
782	280	3260	2850	180	330	3080	4930	609	2260	3270
783	280	3230	2810	170	320	3100	4940	602	2280	3300
784	280	3210	2780	180	310	3130	4950	595	2280	3320
785	280	3190	2760	170	300	3150	4950	588	2300	3350
786	280	3170	2730	170	290	3170	4960	581	2320	3380
787	280	3140	2690	170	280	3190	4970	574	2320	3410
788	280	3110	2660	170	260	3220	4970	574	2340	3430
789	280	3080	2630	170	260	3240	4980	567	2340	3460
790	280	3050	2610	160	240	3270	4980	560	2340	3490
791	280	3020	2570	170	250	3290	4980	553	2360	3520
792	280	2990	2540	160	240	3310	4990	546	2380	3550
793	270	2950	2510	170	230	3330	4990	539	2380	3570
794	280	2910	2480	160	220	3360	4980	532	2380	3590
795	280	2870	2450	160	220	3390	4990	525	2380	3630
796	280	2830	2420	160	210	3400	4980	518	2400	3650
797	280	2790	2380	160	210	3430	4980	511	2400	3680
798	280	2760	2350	150	210	3450	4970	504	2400	3700
799	280	2720	2320	160	200	3470	4960	497	2400	3730
800	280	2670	2290	150	200	3490	4950	490	2400	3750
801	280	2630	2260	150	200	3500	4930	483	2400	3770
802	270	2590	2220	150	190	3510	4920	476	2420	3800
803	280	2550	2190	150	190	3540	4900	469	2420	3820
804	280	2500	2150	150	190	3550	4890	462	2420	3840
805	280	2460	2130	140	180	3560	4870	455	2420	3870
806	280	2420	2090	150	180	3580	4840	448	2420	3900
807	280	2360	2050	150	180	3600	4820	441	2420	3910
808	280	2320	2020	140	170	3600	4790	434	2440	3940
809	280	2270	1990	140	170	3620	4750	427	2440	3960
810	280	2230	1950	140	170	3640	4720	420	2440	3980
811	280	2180	1920	140	160	3640	4680	413	2420	3990
812	280	2130	1890	140	160	3650	4640	406	2420	4020
813	280	2090	1850	140	160	3650	4610	399	2440	4030
814	280	2040	1820	140	160	3660	4560	392	2440	4050
815	280	1990	1780	140	160	3660	4520	385	2440	4060
816	280	1950	1750	130	150	3660	4470	378	2420	4080
817	280	1900	1720	130	150	3660	4410	371	2420	4100
818	280	1850	1690	130	150	3650	4360	364	2420	4110
819	280	1800	1650	140	150	3650	4300	357	2420	4130
820	280	1760	1620	130	140	3650	4250	350	2400	4140
821	280	1710	1590	130	140	3650	4190	343	2400	4150
822	280	1670	1560	130	150	3640	4120	336	2400	4160
823	280	1630	1520	130	140	3640	4060	329	2400	4170
824	280	1590	1480	130	140	3620	3990	329	2400	4170
825	280	1540	1460	120	140	3600	3920	322	2380	4190
826	280	1500	1430	120	130	3580	3850	315	2380	4190
827	280	1460	1390	120	130	3560	3780	308	2380	4200
828	280	1420	1360	120	130	3540	3710	301	2380	4200
829	280	1380	1330	120	130	3520	3620	301	2360	4200
830	280	1340	1300	120	130	3500	3550	287	2360	4200
831	290	1300	1220	120	130	3470	3470	280	2360	4220
832	280	1260	1180	110	120	3450	3390	273	2360	4210
833	280	1210	1150	120	120	3420	3300	266	2340	4210
834	290	1180	1120	110	120	3390	3220	259	2340	4200
835	280	1140	1090	110	120	3350	3140	259	2340	4190
836	280	1100	1060	110	120	3310	3050	252	2320	4180
837	280	1070	1030	110	120	3290	2960	245	2320	4170
838	280	1030	1000	110	120	3250	2880	245	2320	4150
839	280	1000	980	110	110	3210	2800	238	2300	4140
840	280	970	950	110	110	3170	2720	238	2300	4120
841	280	940	930	100	110	3130	2640	231	2300	4100
842	280	910	900	100	110	3090	2560	231	2280	4080
843	280	880	870	100	110	3040	2480	224	2280	4060
844	280	850	850	100	110	3000	2400	224	2280	4040
845	280	820	820	100	110	2950	2320	217	2260	4010
846	280	800	790	110	110	2910	2240	217	2260	3990
847	280	770	770	100	100	2860	2160	210	2260	3960
848	280	740	740	100	100	2800	2080	210	2260	3930
849	280	720	720	100	110	2760	2000	203	2240	3900
850	270	700	690	100	100	2710	1930	203	2240	3860
851	270	670	670	100	100	2660	1860	196	2240	3830
852	270	650	650	100	100	2600	1790	196	2220	3790
853	270	630	630	100	100	2560	1730	196	2220	3760
854	270	610	610	100	100	2490	1660	189	2220	3720
855	270	590	590	90	90	2450	1600	189	2220	3680
856	270	570	570	100	90	2390	1530	182	2220	3640
857	270	550	550	100	90	2330	1470	182	2200	3590
858	260	530	530	90	90	2280	1400	182	2200	3550
859	260	520	510	90	90	2240	1350	175	2200	3510
860	260	500	490	90	90	2170	1290	175	2180	3460
861	260	480	470	90	90	2130	1230	175	2180	3410
862	260	460	460	90	90	2080	1180	175	2180	3360
863	250	450	440	90	90	2020	1130	168	2160	3310
864	250	430	420	90	90	1970	1080	168	2160	3260
865	250	420	410	90	80	1920	1030	168	2160	3210
866	250	410	390	80	80	1860	980	161	2140	3160
867	250	400	380	90	80	1810	940	161	2140	3110
868	240	380	360	80	80	1760	890	161	2140	3050
869	240	370	350	90	80	1710	850	154	2120	3000
870	240	360	340	90	80	1660	810	154	2120	2940
871	240	350	320	90	80	1610	770	154	2120	2890
872	230	340	310	90	80	1560	740	154	2100	2830
873	230	330	300	80	80	1510	700	147	2100	2770
874	230	320	290	80	80	1470	660	147	2100	2720
875	230	310	280	80	70	1420	630	147	2100	2660
876	230	300	270	80	80	1380	600	140	2080	2600
877	220	290	260	80	70	1330	570	140	2060	2540
878	220	280	250	80	80	1290	540	140	2060	2490
879	220	280	240	80	70	1250	510	140	2060	2430
880	220	270	240	80	70	1210	490	140	2040	2370
881	210	260	230	80	70	1160	460	140	2040	2320
882	210	260	220	80	70	1120	440	133	2040	2270
883	210	250	210	80	70	1090	420	133	2020	2210
884	210	240	200	80	70	1050	400	133	2020	2150
885	200	240	190	80	70	1010	380	133	2000	2100
886	200	230	180	80	70	980	360	133	2000	2040
887	200	220	170	80	70	940	340	133	1980	1990
888	200	220	170	80	60	910	330	126	1980	1930
889	190	220	160	80	70	880	310	126	1960	1880
890	190	210	150	80	60	840	290	126	1960	1830
891	190	210	150	80	70	820	280	126	1940	1770
892	190	200	140	70	60	780	270	126	1940	1720
893	190	200	130	80	60	760	250	126	1920	1660
894	180	200	130	80	60	730	240	119	1900	1620
895	180	190	120	70	60	710	230	119	1880	1570
896	180	190	120	80	60	680	220	119	1880	1520
897	180	180	110	70	50	660	200	119	1860	1470
898	170	180	110	70	60	640	200	119	1840	1420
899	170	180	110	70	60	610	190	119	1840	1380
900	170	170	100	70	60	590	180	112	1820	1330
901	160	170	90	70	60	570	170	112	1800	1280
902	160	170	90	70	60	550	160	112	1780	1240
903	160	160	90	70	60	540	150	112	1780	1190
904	160	160	80	70	50	510	140	105	1760	1150
905	160	160	80	70	60	490	140	105	1740	1110
906	160	160	80	70	50	480	130	105	1720	1070
907	150	150	70	70	60	460	120	105	1700	1030
908	150	150	70	70	50	450	120	105	1680	1000
909	150	150	70	70	60	430	110	105	1660	960
910	150	150	70	70	50	420	110	105	1640	930
911	150	150	60	60	50	400	100	98	1620	890
912	140	140	60	70	50	390	100	98	1600	860
913	140	140	60	60	50	380	100	98	1600	820
914	140	140	60	70	50	370	90	98	1580	790
915	140	140	50	70	50	350	90	98	1560	760
916	140	140	50	70	50	350	80	98	1540	730
917	140	140	50	70	50	340	80	98	1500	700
918	130	130	50	70	50	330	80	98	1480	670
919	130	130	50	70	50	320	80	91	1460	650
920	130	130	40	60	50	310	70	91	1440	620
921	130	130	40	70	50	300	70	91	1420	600
922	130	130	40	60	50	290	70	91	1420	580
923	130	130	40	70	50	290	60	91	1380	550
924	130	130	40	60	50	280	60	91	1360	530
925	130	130	40	60	50	270	60	91	1340	510
926	130	130	30	70	50	270	60	91	1320	480
927	120	120	30	70	40	260	60	91	1300	460
928	120	120	30	50	50	250	60	84	1260	440
929	120	120	30	60	40	240	50	91	1240	420
930	120	120	30	60	50	240	50	84	1220	400
931	120	120	30	60	40	240	50	84	1200	390
932	110	120	30	60	50	230	50	84	1180	370
933	110	120	30	60	40	230	50	84	1160	350
934	110	120	20	60	50	220	50	84	1140	340
935	110	120	20	60	50	220	50	84	1120	330
936	110	110	20	50	40	210	40	84	1100	310
937	110	110	20	60	40	210	40	84	1080	300
938	110	110	20	60	40	210	40	84	1060	290
939	110	110	20	60	40	210	40	84	1040	280
940	110	110	20	60	40	200	40	77	1000	260
941	110	110	20	60	40	190	40	77	980	250
942	110	110	20	60	40	190	40	77	960	240
943	100	110	20	60	40	190	40	77	940	230
944	100	110	20	60	40	190	40	77	920	220
945	100	110	20	50	40	190	40	77	900	210
946	100	110	20	60	40	180	30	77	880	210
947	100	110	20	60	40	180	40	77	860	200
948	100	110	20	50	40	180	30	77	840	190
949	100	110	20	50	40	170	30	77	820	180
950	100	100	10	60	40	170	30	77	800	170
951	100	100	20	60	40	170	30	77	780	170
952	100	110	20	50	40	170	30	70	760	160
953	90	100	10	60	40	170	30	70	740	150
954	90	100	20	60	40	170	30	70	740	150
955	90	100	10	60	40	160	30	70	720	140
956	90	100	10	50	40	160	30	70	700	140
957	90	100	10	60	40	160	30	70	680	130
958	90	100	10	50	40	160	30	63	660	120
959	90	100	10	60	40	160	30	63	640	120
960	90	100	10	60	40	150	30	63	620	120
961	90	100	10	60	40	160	30	63	600	110
962	90	100	10	50	40	150	30	63	600	110
963	90	100	10	50	40	150	30	70	580	100
964	90	100	10	50	40	150	30	70	560	100
965	80	100	10	50	40	150	20	70	540	100
966	90	100	10	50	40	150	30	70	520	90
967	80	100	10	50	40	140	20	70	520	90
968	90	100	10	50	30	140	20	70	500	90
969	80	100	10	50	40	140	20	63	480	80
970	80	100	10	50	40	140	20	63	460	80
971	80	100	10	50	40	140	20	63	460	80
972	80	100	10	50	40	140	20	63	440	80
973	80	100	10	50	40	140	20	63	420	70
974	80	100	10	50	40	140	20	63	420	70
975	80	100	10	50	40	140	20	63	400	70
976	80	100	10	50	40	140	20	63	400	70
977	80	100	10	50	40	130	20	63	380	60
978	80	100	10	50	40	130	20	63	360	60
979	80	100	10	50	40	130	20	63	360	60
980	80	100	10	50	40	130	20	63	340	60
981	80	90	10	50	40	130	20	63	340	60
982	80	90	10	50	30	130	20	63	320	60
983	80	90	10	50	40	130	20	63	320	50
984	80	90	10	50	30	120	20	63	300	50
985	70	90	10	50	30	120	20	56	300	50
986	70	90	10	50	40	120	20	56	280	50
987	70	90	10	50	30	120	20	56	280	50
988	70	90	10	50	30	120	20	56	260	50
989	70	90	10	50	30	120	20	56	260	50
990	70	90	10	40	30	120	20	56	240	40
991	70	90	10	40	30	120	20	56	240	40
992	70	90	10	40	30	120	20	56	240	40
993	70	90	10	40	30	120	20	56	220	40
994	70	90	10	50	30	120	20	56	220	40
995	70	90	10	40	30	120	20	56	220	40
996	70	90	10	50	30	120	20	56	200	40
997	70	90	10	40	30	120	10	56	200	40
998	70	90	10	40	30	110	10	56	200	40
999	70	90	10	40	30	110	20	56	180	40
1000	70	90	10	40	30	110	10	56	180	40
1001	70	90	10	40	30	110	10	49	180	30
1002	70	90	10	40	30	110	10	49	160	30
1003	70	90	10	40	30	110	10	49	160	30
1004	70	90	10	40	30	110	10	49	160	30
1005	70	90	10	40	30	110	10	49	160	30
1006	70	90	10	40	30	110	10	49	140	30
1007	70	90	10	40	30	110	10	49	140	30
1008	70	90	10	40	30	110	10	49	140	30
1009	70	90	10	40	30	110	10	49	140	30
1010	70	90	10	40	30	100	10	49	140	30
1011	60	90	10	40	30	110	10	49	120	30
1012	70	90	10	40	30	100	10	49	120	30
1013	60	90	10	40	30	100	10	49	120	30
1014	60	90	10	40	30	100	10	49	120	30
1015	60	90	10	40	30	100	10	49	120	30
1016	60	90	10	40	30	100	10	42	100	30
1017	60	80	10	40	30	100	10	42	100	30
1018	60	90	10	40	30	100	10	42	100	30
1019	60	80	10	40	30	100	10	42	100	20
1020	60	80	10	40	30	100	10	42	100	20
1021	60	90	10	40	30	100	10	42	100	20
1022	60	80	10	40	30	100	10	42	80	20
1023	60	80	10	40	30	100	10	42	80	20
1024	60	80	10	30	30	90	10	42	80	20
1025	60	80	10	40	40	100	10	42	80	20
1026	60	80	0	40	30	100	10	42	80	20
1027	60	90	10	30	30	90	10	42	80	20
1028	60	80	10	40	30	100	10	42	80	20
1029	60	90	10	40	30	100	10	42	80	20
1030	60	80	10	40	30	90	10	42	80	20
1031	60	80	0	30	30	90	10	42	80	20
1032	60	80	10	30	30	90	10	42	60	20
1033	60	80	10	40	30	90	10	42	60	20
1034	60	80	10	40	30	90	10	42	60	20
1035	60	80	0	40	30	90	10	42	60	20
1036	60	80	10	30	30	90	10	42	60	20
1037	60	80	0	30	30	90	10	42	60	20
1038	60	80	0	30	30	90	10	35	60	20
1039	60	80	0	30	30	90	10	35	60	20
1040	60	80	0	40	30	90	10	35	60	20
1041	60	80	0	30	30	90	10	35	60	20
1042	60	80	0	30	30	90	10	35	60	20
1043	60	80	0	30	30	80	10	35	60	10
1044	60	80	0	30	30	90	10	35	40	10
1045	60	80	0	30	30	80	10	35	40	10
1046	60	80	0	30	30	80	10	35	40	10
1047	60	80	0	30	30	80	10	35	40	10
1048	60	80	0	30	30	80	10	35	40	10
1049	60	80	0	30	20	80	10	35	40	10
1050	60	80	0	30	30	80	10	35	40	10
1051	60	80	0	30	30	80	10	35	40	10
1052	60	80	0	30	20	80	10	35	40	10
1053	60	80	0	30	20	80	10	35	40	10
1054	60	80	0	30	20	80	10	35	40	10
1055	60	80	0	30	20	80	10	35	40	10
1056	60	80	0	30	30	80	10	35	40	10
1057	60	80	0	30	20	80	10	35	40	10
1058	60	80	0	30	20	80	10	35	40	10
1059	60	80	0	30	20	80	10	35	40	10
1060	60	80	0	30	20	80	10	35	40	10
1061	60	80	0	30	20	80	10	35	40	10
1062	60	80	0	30	20	80	10	35	40	10
1063	60	80	0	30	20	80	10	35	20	10
1064	60	80	0	30	20	70	10	35	20	10
1065	60	80	0	30	20	70	10	35	20	10
1066	60	80	0	30	20	80	10	35	20	10
1067	60	80	0	30	20	80	10	35	20	10
1068	60	80	0	30	20	70	10	35	20	10
1069	60	80	0	30	20	70	10	28	20	10
1070	60	80	0	30	20	70	10	28	20	10
1071	60	80	0	30	20	70	10	28	20	10
1072	60	80	0	30	20	70	10	28	20	10
1073	60	80	0	30	20	70	10	28	20	10
1074	60	80	0	30	20	70	10	28	20	10
1075	60	80	0	30	20	70	10	28	20	10
1076	60	80	0	30	20	70	10	28	20	10
1077	60	80	0	30	20	70	10	28	20	10
1078	60	80	0	30	20	70	10	28	20	10
1079	60	80	0	30	20	70	10	28	20	10
1080	60	80	0	30	20	70	10	28	20	10
1081	60	80	0	30	20	70	10	28	20	10
1082	60	80	0	30	20	70	10	28	20	10
1083	60	80	0	30	20	70	10	28	20	10
1084	60	80	0	30	20	70	10	28	20	10
1085	60	80	0	30	20	70	10	28	20	10
1086	60	80	0	30	20	60	10	28	20	10
1087	50	80	0	30	20	60	10	28	20	10
1088	50	80	0	30	20	60	10	28	20	10
1089	50	80	0	30	20	60	10	21	20	10
1090	50	80	0	30	20	60	10	21	20	10
1091	50	80	0	30	20	60	10	21	20	10
1092	50	80	0	30	20	60	10	21	20	10
1093	60	80	0	30	20	60	10	21	20	10
1094	50	80	0	30	20	60	10	21	20	10
1095	60	80	0	30	20	60	10	21	20	10
1096	60	80	0	30	20	60	10	21	20	10
1097	50	80	0	20	20	60	10	21	20	10
1098	60	80	0	30	20	60	10	21	20	10
1099	50	80	0	20	20	60	10	21	20	10
1100	50	70	0	20	20	60	10	21	20	10
302	21240	26670		21370	26130	22440	26390		21800
302	21240	26670		21370	26130	22440	26390		21800
302	21240	26670		21370	26130	22440	26390		21800
302	21240	26670		21370	26130	22440	26390		21800
302	21240	26670		21370	26130	22440	26390		21800
302	21240	26670		21370	26130	22440	26390		21800
302	21240	26670		21370	26130	22440	26390		21800
302	21240	26670		21370	26130	22440	26390		21800
302	21240	26670		21370	26130	22440	26390		21800
302	21240	26670		21370	26130	22440	26390		21800
302	21240	26670		21370	26130	22440	26390		21800
302	21240	26670		21370	26130	22440	26390		21800
302	21240	26670		21370	26130	22440	26390		21800
302	21240	26670		21370	26130	22440	26390		21800
302	21240	26670		21370	26130	22440	26390		21800
302	21240	26670		21370	26130	22440	26390		21800
302	21240	26670		21370	26130	22440	26390		21800
302	21240	26670		21370	26130	22440	26390		21800
302	21240	26670		21370	26130	22440	26390		21800
302	21240	26670		21370	26130	22440	26390		21800
302	21240	26670		21370	26130	22440	26390		21800
302	21240	26670		21370	26130	22440	26390		21800
302	21240	26670		21370	26130	22440	26390		21800
302	21240	26670		21370	26130	22440	26390		21800
302	21240	26670		21370	26130	22440	26390		21800
302	21240	26670		21370	26130	22440	26390		21800
302	21240	26670		21370	26130	22440	26390		21800
302	21240	26670		21370	26130	22440	26390		21800
302	21240	26670		21370	26130	22440	26390		21800
302	21240	26670		21370	26130	22440	26390		21800
302	21240	26670		21370	26130	22440	26390		21800
302	21240	26670		21370	26130	22440	26390		21800
302	21240	26670		21370	26130	22440	26390		21800
302	21240	26670		21370	26130	22440	26390		21800
302	21240	26670		21370	26130	22440	26390		21800
302	21240	26670		21370	26130	22440	26390		21800
302	21240	26670		21370	26130	22440	26390		21800
302	21240	26670		21370	26130	22440	26390		21800
302	21240	26670		21370	26130	22440	26390		21800
302	21240	26670		21370	26130	22440	26390		21800
302	21240	26670		21370	26130	22440	26390		21800
302	21240	26670		21370	26130	22440	26390		21800
302	21240	26670		21370	26130	22440	26390		21800
302	21240	26670		21370	26130	22440	26390		21800
302	21240	26670		21370	26130	22440	26390		21800
302	21240	26670		21370	26130	22440	26390		21800
302	21240	26670		21370	26130	22440	26390		21800
302	21240	26670		21370	26130	22440	26390		21800
302	21240	26670		21370	26130	22440	26390		21800
302	21240	26670		21370	26130	22440	26390		21800
302	21240	26670		21370	26130	22440	26390		21800
302	21240	26670		21370	26130	22440	26390		21800
302	21240	26670		21370	26130	22440	26390		21800
302	21240	26670		21370	26130	22440	26390		21800
302	21240	26670		21370	26130	22440	26390		21800
302	21240	26670		21370	26130	22440	26390		21800
302	21240	26670		21370	26130	22440	26390		21800
302	21240	26670		21370	26130	22440	26390		21800
302	21240	26670		21370	26130	22440	26390		21800
302	21240	26670		21370	26130	22440	26390		21800
302	21240	26670		21370	26130	22440	26390		21800
302	21240	26670		21370	26130	22440	26390		21800
302	21240	26670		21370	26130	22440	26390		21800
302	21240	26670		21370	26130	22440	26390		21800
302	21240	26670		21370	26130	22440	26390		21800
302	21240	26670		21370	26130	22440	26390		21800
302	21240	26670		21370	26130	22440	26390		21800
302	21240	26670		21370	26130	22440	26390		21800
302	21240	26670		21370	26130	22440	26390		21800
302	21240	26670		21370	26130	22440	26390		21800
302	21240	26670		21370	26130	22440	26390		21800
302	21240	26670		21370	26130	22440	26390		21800
302	21240	26670		21370	26130	22440	26390		21800
302	21240	26670		21370	26130	22440	26390		21800
302	21240	26670		21370	26130	22440	26390		21800
302	21240	26670		21370	26130	22440	26390		21800
302	21240	26670		21370	26130	22440	26390		21800
302	21240	26670		21370	26130	22440	26390		21800
302	21240	26670		21370	26130	22440	26390		21800
302	21240	26670		21370	26130	22440	26390		21800
302	21240	26670		21370	26130	22440	26390		21800
302	21240	26670		21370	26130	22440	26390		21800
302	21240	26670		21370	26130	22440	26390		21800
302	21240	26670		21370	26130	22440	26390		21800
302	21240	26670		21370	26130	22440	26390		21800
302	21240	26670		21370	26130	22440	26390		21800
302	21240	26670		21370	26130	22440	26390		21800
302	21240	26670		21370	26130	22440	26390		21800
302	21240	26670		21370	26130	22440	26390		21800
302	21240	26670		21370	26130	22440	26390		21800
302	21240	26670		21370	26130	22440	26390		21800
302	21240	26670		21370	26130	22440	26390		21800
302	21240	26670		21370	26130	22440	26390		21800
302	21240	26670		21370	26130	22440	26390		21800
302	21240	26670		21370	26130	22440	26390		21800
302	21240	26670		21370	26130	22440	26390		21800
302	21240	26670		21370	26130	22440	26390		21800
302	21240	26670		21370	26130	22440	26390		21800
302	21240	26670		21370	26130	22440	26390		21800
302	21240	26670		21370	26130	22440	26390		21800
302	21240	26670		21370	26130	22440	26390		21800
302	21240	26670		21370	26130	22440	26390		21800
302	21240	26670		21370	26130	22440	26390		21800
302	21240	26670		21370	26130	22440	26390		21800
302	21240	26670		21370	26130	22440	26390		21800
302	21240	26670		21370	26130	22440	26390		21800
302	21240	26670		21370	26130	22440	26390		21800
302	21240	26670		21370	26130	22440	26390		21800
302	21240	26670		21370	26130	22440	26390		21800
302	21240	26670		21370	26130	22440	26390		21800
302	21240	26670		21370	26130	22440	26390		21800
302	21240	26670		21370	26130	22440	26390		21800
302	21240	26670		21370	26130	22440	26390		21800
302	21240	26670		21370	26130	22440	26390		21800
302	21240	26670		21370	26130	22440	26390		21800
302	21240	26670		21370	26130	22440	26390		21800
302	21240	26670		21370	26130	22440	26390		21800
302	21240	26670		21370	26130	22440	26390		21800
302	21240	26670		21370	26130	22440	26390		21800
302	21240	26670		21370	26130	22440	26390		21800
302	21240	26670		21370	26130	22440	26390		21800
302	21240	26670		21370	26130	22440	26390		21800
302	21240	26670		21370	26130	22440	26390		21800
302	21240	26670		21370	26130	22440	26390		21800
302	21240	26670		21370	26130	22440	26390		21800
302	21240	26670		21370	26130	22440	26390		21800
302	21240	26670		21370	26130	22440	26390		21800
302	21240	26670		21370	26130	22440	26390		21800
302	21240	26670		21370	26130	22440	26390		21800
302	21240	26670		21370	26130	22440	26390		21800
302	21240	26670		21370	26130	22440	26390		21800
302	21240	26670		21370	26130	22440	26390		21800
302	21240	26670		21370	26130	22440	26390		21800
302	21240	26670		21370	26130	22440	26390		21800
302	21240	26670		21370	26130	22440	26390		21800
302	21240	26670		21370	26130	22440	26390		21800
302	21240	26670		21370	26130	22440	26390		21800
302	21240	26670		21370	26130	22440	26390		21800
302	21240	26670		21370	26130	22440	26390		21800
302	21240	26670		21370	26130	22440	26390		21800
302	21240	26670		21370	26130	22440	26390		21800
302	21240	26670		21370	26130	22440	26390		21800
302	21240	26670		21370	26130	22440	26390		21800
302	21240	26670		21370	26130	22440	26390		21800
302	21240	26670		21370	26130	22440	26390		21800
302	21240	26670		21370	26130	22440	26390		21800
302	21240	26670		21370	26130	22440	26390		21800
302	21240	26670		21370	26130	22440	26390		21800
302	21240	26670		21370	26130	22440	26390		21800
302	21240	26670		21370	26130	22440	26390		21800
302	21240	26670		21370	26130	22440	26390		21800
302	21240	26670		21370	26130	22440	26390		21800
302	21240	26670		21370	26130	22440	26390		21800
302	21240	26670		21370	26130	22440	26390		21800
302	21240	26670		21370	26130	22440	26390		21800
302	21240	26670		21370	26130	22440	26390		21800
302	21240	26670		21370	26130	22440	26390		21800
302	21240	26670		21370	26130	22440	26390		21800
302	21240	26670		21370	26130	22440	26390		21800
302	21240	26670		21370	26130	22440	26390		21800
302	21240	26670		21370	26130	22440	26390		21800
302	21240	26670		21370	26130	22440	26390		21800
302	21240	26670		21370	26130	22440	26390		21800
302	21240	26670		21370	26130	22440	26390		21800
302	21240	26670		21370	26130	22440	26390		21800
302	21240	26670		21370	26130	22440	26390		21800
302	21240	26670		21370	26130	22440	26390		21800
302	21240	26670		21370	26130	22440	26390		21800
302	21240	26670		21370	26130	22440	26390		21800
302	21240	26670		21370	26130	22440	26390		21800
302	21240	26670		21370	26130	22440	26390		21800
302	21240	26670		21370	26130	22440	26390		21800
302	21240	26670		21370	26130	22440	26390		21800
302	21240	26670		21370	26130	22440	26390		21800
302	21240	26670		21370	26130	22440	26390		21800
302	21240	26670		21370	26130	22440	26390		21800
302	21240	26670		21370	26130	22440	26390		21800
302	21240	26670		21370	26130	22440	26390		21800
302	21240	26670		21370	26130	22440	26390		21800
302	21240	26670		21370	26130	22440	26390		21800
302	21240	26670		21370	26130	22440	26390		21800
302	21240	26670		21370	26130	22440	26390		21800
302	21240	26670		21370	26130	22440	26390		21800
302	21240	26670		21370	26130	22440	26390		21800
302	21240	26670		21370	26130	22440	26390		21800
302	21240	26670		21370	26130	22440	26390		21800
302	21240	26670		21370	26130	22440	26390		21800
302	21240	26670		21370	26130	22440	26390		21800
302	21240	26670		21370	26130	22440	26390		21800
302	21240	26670		21370	26130	22440	26390		21800
302	21240	26670		21370	26130	22440	26390		21800
302	21240	26670		21370	26130	22440	26390		21800
302	21240	26670		21370	26130	22440	26390		21800
302	21240	26670		21370	26130	22440	26390		21800
302	21240	26670		21370	26130	22440	26390		21800
302	21240	26670		21370	26130	22440	26390		21800
302	21240	26670		21370	26130	22440	26390		21800
302	21240	26670		21370	26130	22440	26390		21800
302	21240	26670		21370	26130	22440	26390		21800
302	21240	26670		21370	26130	22440	26390		21800
302	21240	26670		21370	26130	22440	26390		21800
302	21240	26670		21370	26130	22440	26390		21800
302	21240	26670		21370	26130	22440	26390		21800
302	21240	26670		21370	26130	22440	26390		21800
302	21240	26670		21370	26130	22440	26390		21800
302	21240	26670		21370	26130	22440	26390		21800
302	21240	26670		21370	26130	22440	26390		21800
302	21240	26670		21370	26130	22440	26390		21800
302	21240	26670		21370	26130	22440	26390		21800
302	21240	26670		21370	26130	22440	26390		21800
302	21240	26670		21370	26130	22440	26390		21800
302	21240	26670		21370	26130	22440	26390		21800
302	21240	26670		21370	26130	22440	26390		21800
302	21240	26670		21370	26130	22440	26390		21800
302	21240	26670		21370	26130	22440	26390		21800
302	21240	26670		21370	26130	22440	26390		21800
302	21240	26670		21370	26130	22440	26390		21800
302	21240	26670		21370	26130	22440	26390		21800
302	21240	26670		21370	26130	22440	26390		21800
302	21240	26670		21370	26130	22440	26390		21800
302	21240	26670		21370	26130	22440	26390		21800
302	21240	26670		21370	26130	22440	26390		21800
302	21240	26670		21370	26130	22440	26390		21800
302	21240	26670		21370	26130	22440	26390		21800
302	21240	26670		21370	26130	22440	26390		21800
302	21240	26670		21370	26130	22440	26390		21800
302	21240	26670		21370	26130	22440	26390		21800
302	21240	26670		21370	26130	22440	26390		21800
302	21240	26670		21370	26130	22440	26390		21800
302	21240	26670		21370	26130	22440	26390		21800
302	21240	26670		21370	26130	22440	26390		21800
302	21240	26670		21370	26130	22440	26390		21800
302	21240	26670		21370	26130	22440	26390		21800
302	21240	26670		21370	26130	22440	26390		21800
302	21240	26670		21370	26130	22440	26390		21800
302	21240	26670		21370	26130	22440	26390		21800
302	21240	26670		21370	26130	22440	26390		21800
302	21240	26670		21370	26130	22440	26390		21800
302	21240	26670		21370	26130	22440	26390		21800
302	21240	26670		21370	26130	22440	26390		21800
302	21240	26670		21370	26130	22440	26390		21800
302	21240	26670		21370	26130	22440	26390		21800
302	21240	26670		21370	26130	22440	26390		21800
302	21240	26670		21370	26130	22440	26390		21800
302	21240	26670		21370	26130	22440	26390		21800
302	21240	26670		21370	26130	22440	26390		21800
302	21240	26670		21370	26130	22440	26390		21800
302	21240	26670		21370	26130	22440	26390		21800
302	21240	26670		21370	26130	22440	26390		21800
302	21240	26670		21370	26130	22440	26390		21800
302	21240	26670		21370	26130	22440	26390		21800
302	21240	26670		21370	26130	22440	26390		21800
302	21240	26670		21370	26130	22440	26390		21800
302	21240	26670		21370	26130	22440	26390		21800
302	21240	26670		21370	26130	22440	26390		21800
302	21240	26670		21370	26130	22440	26390		21800
302	21240	26670		21370	26130	22440	26390		21800
302	21240	26670		21370	26130	22440	26390		21800
302	21240	26670		21370	26130	22440	26390		21800
302	21240	26670		21370	26130	22440	26390		21800
302	21240	26670		21370	26130	22440	26390		21800
302	21240	26670		21370	26130	22440	26390		21800
302	21240	26670		21370	26130	22440	26390		21800
302	21240	26670		21370	26130	22440	26390		21800
302	21240	26670		21370	26130	22440	26390		21800
302	21240	26670		21370	26130	22440	26390		21800
302	21240	26670		21370	26130	22440	26390		21800
302	21240	26670		21370	26130	22440	26390		21800
302	21240	26670		21370	26130	22440	26390		21800
302	21240	26670		21370	26130	22440	26390		21800
302	21240	26670		21370	26130	22440	26390		21800
302	21240	26670		21370	26130	22440	26390		21800
302	21240	26670		21370	26130	22440	26390		21800
302	21240	26670		21370	26130	22440	26390		21800
302	21240	26670		21370	26130	22440	26390		21800
302	21240	26670		21370	26130	22440	26390		21800
302	21240	26670		21370	26130	22440	26390		21800
302	21240	26670		21370	26130	22440	26390		21800
302	21240	26670		21370	26130	22440	26390		21800
302	21240	26670		21370	26130	22440	26390		21800
302	21240	26670		21370	26130	22440	26390		21800
302	21240	26670		21370	26130	22440	26390		21800
302	21240	26670		21370	26130	22440	26390		21800
302	21240	26670		21370	26130	22440	26390		21800
302	21240	26670		21370	26130	22440	26390		21800
302	21240	26670		21370	26130	22440	26390		21800
302	21240	26670		21370	26130	22440	26390		21800
302	21240	26670		21370	26130	22440	26390		21800
302	21240	26670		21370	26130	22440	26390		21800
302	21240	26670		21370	26130	22440	26390		21800
302	21240	26670		21370	26130	22440	26390		21800
302	21240	26670		21370	26130	22440	26390		21800
302	21240	26670		21370	26130	22440	26390		21800
302	21240	26670		21370	26130	22440	26390		21800
302	21240	26670		21370	26130	22440	26390		21800
302	21240	26670		21370	26130	22440	26390		21800
302	21240	26670		21370	26130	22440	26390		21800
302	21240	26670		21370	26130	22440	26390		21800
302	21240	26670		21370	26130	22440	26390		21800
302	21240	26670		21370	26130	22440	26390		21800
302	21240	26670		21370	26130	22440	26390		21800
302	21240	26670		21370	26130	22440	26390		21800
302	21240	26670		21370	26130	22440	26390		21800
302	21240	26670		21370	26130	22440	26390		21800
302	21240	26670		21370	26130	22440	26390		21800
302	21240	26670		21370	26130	22440	26390		21800
302	21240	26670		21370	26130	22440	26390		21800
302	21240	26670		21370	26130	22440	26390		21800
302	21240	26670		21370	26130	22440	26390		21800
302	21240	26670		21370	26130	22440	26390		21800
302	21240	26670		21370	26130	22440	26390		21800
302	21240	26670		21370	26130	22440	26390		21800
302	21240	26670		21370	26130	22440	26390		21800
302	21240	26670		21370	26130	22440	26390		21800
302	21240	26670		21370	26130	22440	26390		21800
302	21240	26670		21370	26130	22440	26390		21800
302	21240	26670		21370	26130	22440	26390		21800
302	21240	26670		21370	26130	22440	26390		21800
302	21240	26670		21370	26130	22440	26390		21800
302	21240	26670		21370	26130	22440	26390		21800
302	21240	26670		21370	26130	22440	26390		21800
302	21240	26670		21370	26130	22440	26390		21800
302	21240	26670		21370	26130	22440	26390		21800
302	21240	26670		21370	26130	22440	26390		21800
302	21240	26670		21370	26130	22440	26390		21800
302	21240	26670		21370	26130	22440	26390		21800
302	21240	26670		21370	26130	22440	26390		21800
302	21240	26670		21370	26130	22440	26390		21800
302	21240	26670		21370	26130	22440	26390		21800
302	21240	26670		21370	26130	22440	26390		21800
302	21240	26670		21370	26130	22440	26390		21800
302	21240	26670		21370	26130	22440	26390		21800
302	21240	26670		21370	26130	22440	26390		21800
302	21240	26670		21370	26130	22440	26390		21800
302	21240	26670		21370	26130	22440	26390		21800
302	21240	26670		21370	26130	22440	26390		21800
302	21240	26670		21370	26130	22440	26390		21800
302	21240	26670		21370	26130	22440	26390		21800
302	21240	26670		21370	26130	22440	26390		21800
302	21240	26670		21370	26130	22440	26390		21800
302	21240	26670		21370	26130	22440	26390		21800
302	21240	26670		21370	26130	22440	26390		21800
302	21240	26670		21370	26130	22440	26390		21800
302	21240	26670		21370	26130	22440	26390		21800
302	21240	26670		21370	26130	22440	26390		21800
302	21240	26670		21370	26130	22440	26390		21800
302	21240	26670		21370	26130	22440	26390		21800
302	21240	26670		21370	26130	22440	26390		21800
302	21240	26670		21370	26130	22440	26390		21800
302	21240	26670		21370	26130	22440	26390		21800
302	21240	26670		21370	26130	22440	26390		21800
302	21240	26670		21370	26130	22440	26390		21800
302	21240	26670		21370	26130	22440	26390		21800
302	21240	26670		21370	26130	22440	26390		21800
302	21240	26670		21370	26130	22440	26390		21800
302	21240	26670		21370	26130	22440	26390		21800
302	21240	26670		21370	26130	22440	26390		21800
302	21240	26670		21370	26130	22440	26390		21800
302	21240	26670		21370	26130	22440	26390		21800
302	21240	26670		21370	26130	22440	26390		21800
302	21240	26670		21370	26130	22440	26390		21800
302	21240	26670		21370	26130	22440	26390		21800
302	21240	26670		21370	26130	22440	26390		21800
302	21240	26670		21370	26130	22440	26390		21800
302	21240	26670		21370	26130	22440	26390		21800
302	21240	26670		21370	26130	22440	26390		21800
302	21240	26670		21370	26130	22440	26390		21800
302	21240	26670		21370	26130	22440	26390		21800
302	21240	26670		21370	26130	22440	26390		21800
302	21240	26670		21370	26130	22440	26390		21800
302	21240	26670		21370	26130	22440	26390		21800
302	21240	26670		21370	26130	22440	26390		21800
302	21240	26670		21370	26130	22440	26390		21800
302	21240	26670		21370	26130	22440	26390		21800
302	21240	26670		21370	26130	22440	26390		21800
302	21240	26670		21370	26130	22440	26390		21800
302	21240	26670		21370	26130	22440	26390		21800
302	21240	26670		21370	26130	22440	26390		21800
302	21240	26670		21370	26130	22440	26390		21800
302	21240	26670		21370	26130	22440	26390		21800
302	21240	26670		21370	26130	22440	26390		21800
302	21240	26670		21370	26130	22440	26390		21800
302	21240	26670		21370	26130	22440	26390		21800
302	21240	26670		21370	26130	22440	26390		21800
302	21240	26670		21370	26130	22440	26390		21800
302	21240	26670		21370	26130	22440	26390		21800
302	21240	26670		21370	26130	22440	26390		21800
302	21240	26670		21370	26130	22440	26390		21800
302	21240	26670		21370	26130	22440	26390		21800
302	21240	26670		21370	26130	22440	26390		21800
302	21240	26670		21370	26130	22440	26390		21800
302	21240	26670		21370	26130	22440	26390		21800
302	21240	26670		21370	26130	22440	26390		21800
302	21240	26670		21370	26130	22440	26390		21800
302	21240	26670		21370	26130	22440	26390		21800
302	21240	26670		21370	26130	22440	26390		21800
302	21240	26670		21370	26130	22440	26390		21800
302	21240	26670		21370	26130	22440	26390		21800
302	21240	26670		21370	26130	22440	26390		21800
302	21240	26670		21370	26130	22440	26390		21800
302	21240	26670		21370	26130	22440	26390		21800
302	21240	26670		21370	26130	22440	26390		21800
302	21240	26670		21370	26130	22440	26390		21800
302	21240	26670		21370	26130	22440	26390		21800
302	21240	26670		21370	26130	22440	26390		21800
302	21240	26670		21370	26130	22440	26390		21800
302	21240	26670		21370	26130	22440	26390		21800
302	21240	26670		21370	26130	22440	26390		21800
302	21240	26670		21370	26130	22440	26390		21800
302	21240	26670		21370	26130	22440	26390		21800
302	21240	26670		21370	26130	22440	26390		21800
302	21240	26670		21370	26130	22440	26390		21800
302	21240	26670		21370	26130	22440	26390		21800
302	21240	26670		21370	26130	22440	26390		21800
302	21240	26670		21370	26130	22440	26390		21800
302	21240	26670		21370	26130	22440	26390		21800
302	21240	26670		21370	26130	22440	26390		21800
302	21240	26670		21370	26130	22440	26390		21800
302	21240	26670		21370	26130	22440	26390		21800
302	21240	26670		21370	26130	22440	26390		21800
302	21240	26670		21370	26130	22440	26390		21800
302	21240	26670		21370	26130	22440	26390		21800
302	21240	26670		21370	26130	22440	26390		21800
302	21240	26670		21370	26130	22440	26390		21800
302	21240	26670		21370	26130	22440	26390		21800
302	21240	26670		21370	26130	22440	26390		21800
302	21240	26670		21370	26130	22440	26390		21800
302	21240	26670		21370	26130	22440	26390		21800
302	21240	26670		21370	26130	22440	26390		21800
302	21240	26670		21370	26130	22440	26390		21800
302	21240	26670		21370	26130	22440	26390		21800
302	21240	26670		21370	26130	22440	26390		21800
302	21240	26670		21370	26130	22440	26390		21800
302	21240	26670		21370	26130	22440	26390		21800
302	21240	26670		21370	26130	22440	26390		21800
302	21240	26670		21370	26130	22440	26390		21800
302	21240	26670		21370	26130	22440	26390		21800
302	21240	26670		21370	26130	22440	26390		21800
302	21240	26670		21370	26130	22440	26390		21800
302	21240	26670		21370	26130	22440	26390		21800
302	21240	26670		21370	26130	22440	26390		21800
302	21240	26670		21370	26130	22440	26390		21800
302	21240	26670		21370	26130	22440	26390		21800
302	21240	26670		21370	26130	22440	26390		21800
302	21240	26670		21370	26130	22440	26390		21800
302	21240	26670		21370	26130	22440	26390		21800
302	21240	26670		21370	26130	22440	26390		21800
302	21240	26670		21370	26130	22440	26390		21800
302	21240	26670		21370	26130	22440	26390		21800
302	21240	26670		21370	26130	22440	26390		21800
302	21240	26670		21370	26130	22440	26390		21800
302	21240	26670		21370	26130	22440	26390		21800
302	21240	26670		21370	26130	22440	26390		21800
302	21240	26670		21370	26130	22440	26390		21800
302	21240	26670		21370	26130	22440	26390		21800
302	21240	26670		21370	26130	22440	26390		21800
302	21240	26670		21370	26130	22440	26390		21800
302	21240	26670		21370	26130	22440	26390		21800
302	21240	26670		21370	26130	22440	26390		21800
302	21240	26670		21370	26130	22440	26390		21800
302	21240	26670		21370	26130	22440	26390		21800
302	21240	26670		21370	26130	22440	26390		21800
302	21240	26670		21370	26130	22440	26390		21800
302	21240	26670		21370	26130	22440	26390		21800
302	21240	26670		21370	26130	22440	26390		21800
302	21240	26670		21370	26130	22440	26390		21800
302	21240	26670		21370	26130	22440	26390		21800
302	21240	26670		21370	26130	22440	26390		21800
302	21240	26670		21370	26130	22440	26390		21800
302	21240	26670		21370	26130	22440	26390		21800
302	21240	26670		21370	26130	22440	26390		21800
302	21240	26670		21370	26130	22440	26390		21800
302	21240	26670		21370	26130	22440	26390		21800
302	21240	26670		21370	26130	22440	26390		21800
302	21240	26670		21370	26130	22440	26390		21800
302	21240	26670		21370	26130	22440	26390		21800
302	21240	26670		21370	26130	22440	26390		21800
302	21240	26670		21370	26130	22440	26390		21800
302	21240	26670		21370	26130	22440	26390		21800
302	21240	26670		21370	26130	22440	26390		21800
302	21240	26670		21370	26130	22440	26390		21800
302	21240	26670		21370	26130	22440	26390		21800
302	21240	26670		21370	26130	22440	26390		21800
302	21240	26670		21370	26130	22440	26390		21800
302	21240	26670		21370	26130	22440	26390		21800
302	21240	26670		21370	26130	22440	26390		21800
302	21240	26670		21370	26130	22440	26390		21800
302	21240	26670		21370	26130	22440	26390		21800
302	21240	26670		21370	26130	22440	26390		21800
302	21240	26670		21370	26130	22440	26390		21800
302	21240	26670		21370	26130	22440	26390		21800
302	21240	26670		21370	26130	22440	26390		21800
302	21240	26670		21370	26130	22440	26390		21800
302	21240	26670		21370	26130	22440	26390		21800
302	21240	26670		21370	26130	22440	26390		21800
302	21240	26670		21370	26130	22440	26390		21800
302	21240	26670		21370	26130	22440	26390		21800
302	21240	26670		21370	26130	22440	26390		21800
302	21240	26670		21370	26130	22440	26390		21800
302	21240	26670		21370	26130	22440	26390		21800
302	21240	26670		21370	26130	22440	26390		21800
302	21240	26670		21370	26130	22440	26390		21800
302	21240	26670		21370	26130	22440	26390		21800
302	21240	26670		21370	26130	22440	26390		21800
302	21240	26670		21370	26130	22440	26390		21800
302	21240	26670		21370	26130	22440	26390		21800
302	21240	26670		21370	26130	22440	26390		21800
302	21240	26670		21370	26130	22440	26390		21800
302	21240	26670		21370	26130	22440	26390		21800
302	21240	26670		21370	26130	22440	26390		21800
302	21240	26670		21370	26130	22440	26390		21800
302	21240	26670		21370	26130	22440	26390		21800
302	21240	26670		21370	26130	22440	26390		21800
302	21240	26670		21370	26130	22440	26390		21800
302	21240	26670		21370	26130	22440	26390		21800
302	21240	26670		21370	26130	22440	26390		21800
302	21240	26670		21370	26130	22440	26390		21800
302	21240	26670		21370	26130	22440	26390		21800
302	21240	26670		21370	26130	22440	26390		21800
302	21240	26670		21370	26130	22440	26390		21800
302	21240	26670		21370	26130	22440	26390		21800
302	21240	26670		21370	26130	22440	26390		21800
302	21240	26670		21370	26130	22440	26390		21800
302	21240	26670		21370	26130	22440	26390		21800
302	21240	26670		21370	26130	22440	26390		21800
302	21240	26670		21370	26130	22440	26390		21800
302	21240	26670		21370	26130	22440	26390		21800
302	21240	26670		21370	26130	22440	26390		21800
302	21240	26670		21370	26130	22440	26390		21800
302	21240	26670		21370	26130	22440	26390		21800
302	21240	26670		21370	26130	22440	26390		21800
302	21240	26670		21370	26130	22440	26390		21800
302	21240	26670		21370	26130	22440	26390		21800
302	21240	26670		21370	26130	22440	26390		21800
302	21240	26670		21370	26130	22440	26390		21800
302	21240	26670		21370	26130	22440	26390		21800
302	21240	26670		21370	26130	22440	26390		21800
302	21240	26670		21370	26130	22440	26390		21800
302	21240	26670		21370	26130	22440	26390		21800
302	21240	26670		21370	26130	22440	26390		21800
302	21240	26670		21370	26130	22440	26390		21800
302	21240	26670		21370	26130	22440	26390		21800
302	21240	26670		21370	26130	22440	26390		21800
302	21240	26670		21370	26130	22440	26390		21800
302	21240	26670		21370	26130	22440	26390		21800
302	21240	26670		21370	26130	22440	26390		21800
302	21240	26670		21370	26130	22440	26390		21800
302	21240	26670		21370	26130	22440	26390		21800
302	21240	26670		21370	26130	22440	26390		21800
302	21240	26670		21370	26130	22440	26390		21800
302	21240	26670		21370	26130	22440	26390		21800
302	21240	26670		21370	26130	22440	26390		21800
302	21240	26670		21370	26130	22440	26390		21800
302	21240	26670		21370	26130	22440	26390		21800
302	21240	26670		21370	26130	22440	26390		21800
302	21240	26670		21370	26130	22440	26390		21800
302	21240	26670		21370	26130	22440	26390		21800
302	21240	26670		21370	26130	22440	26390		21800
302	21240	26670		21370	26130	22440	26390		21800
302	21240	26670		21370	26130	22440	26390		21800
302	21240	26670		21370	26130	22440	26390		21800
302	21240	26670		21370	26130	22440	26390		21800
302	21240	26670		21370	26130	22440	26390		21800
302	21240	26670		21370	26130	22440	26390		21800
302	21240	26670		21370	26130	22440	26390		21800
302	21240	26670		21370	26130	22440	26390		21800
302	21240	26670		21370	26130	22440	26390		21800
302	21240	26670		21370	26130	22440	26390		21800
302	21240	26670		21370	26130	22440	26390		21800
302	21240	26670		21370	26130	22440	26390		21800
302	21240	26670		21370	26130	22440	26390		21800
302	21240	26670		21370	26130	22440	26390		21800
302	21240	26670		21370	26130	22440	26390		21800
302	21240	26670		21370	26130	22440	26390		21800
302	21240	26670		21370	26130	22440	26390		21800
302	21240	26670		21370	26130	22440	26390		21800
302	21240	26670		21370	26130	22440	26390		21800
302	21240	26670		21370	26130	22440	26390		21800
302	21240	26670		21370	26130	22440	26390		21800
302	21240	26670		21370	26130	22440	26390		21800
302	21240	26670		21370	26130	22440	26390		21800
302	21240	26670		21370	26130	22440	26390		21800
302	21240	26670		21370	26130	22440	26390		21800
302	21240	26670		21370	26130	22440	26390		21800
302	21240	26670		21370	26130	22440	26390		21800
302	21240	26670		21370	26130	22440	26390		21800
302	21240	26670		21370	26130	22440	26390		21800
302	21240	26670		21370	26130	22440	26390		21800
302	21240	26670		21370	26130	22440	26390		21800
302	21240	26670		21370	26130	22440	26390		21800
302	21240	26670		21370	26130	22440	26390		21800
302	21240	26670		21370	26130	22440	26390		21800
302	21240	26670		21370	26130	22440	26390		21800
302	21240	26670		21370	26130	22440	26390		21800
302	21240	26670		21370	26130	22440	26390		21800
302	21240	26670		21370	26130	22440	26390		21800
302	21240	26670		21370	26130	22440	26390		21800
302	21240	26670		21370	26130	22440	26390		21800
302	21240	26670		21370	26130	22440	26390		21800
302	21240	26670		21370	26130	22440	26390		21800
302	21240	26670		21370	26130	22440	26390		21800
302	21240	26670		21370	26130	22440	26390		21800
302	21240	26670		21370	26130	22440	26390		21800
302	21240	26670		21370	26130	22440	26390		21800
302	21240	26670		21370	26130	22440	26390		21800
302	21240	26670		21370	26130	22440	26390		21800
302	21240	26670		21370	26130	22440	26390		21800
302	21240	26670		21370	26130	22440	26390		21800
302	21240	26670		21370	26130	22440	26390		21800
302	21240	26670		21370	26130	22440	26390		21800
302	21240	26670		21370	26130	22440	26390		21800
302	21240	26670		21370	26130	22440	26390		21800
302	21240	26670		21370	26130	22440	26390		21800
302	21240	26670		21370	26130	22440	26390		21800
302	21240	26670		21370	26130	22440	26390		21800
302	21240	26670		21370	26130	22440	26390		21800
302	21240	26670		21370	26130	22440	26390		21800
302	21240	26670		21370	26130	22440	26390		21800
302	21240	26670		21370	26130	22440	26390		21800
302	21240	26670		21370	26130	22440	26390		21800
302	21240	26670		21370	26130	22440	26390		21800
302	21240	26670		21370	26130	22440	26390		21800
302	21240	26670		21370	26130	22440	26390		21800
302	21240	26670		21370	26130	22440	26390		21800
302	21240	26670		21370	26130	22440	26390		21800
302	21240	26670		21370	26130	22440	26390		21800
302	21240	26670		21370	26130	22440	26390		21800
302	21240	26670		21370	26130	22440	26390		21800
302	21240	26670		21370	26130	22440	26390		21800
302	21240	26670		21370	26130	22440	26390		21800
302	21240	26670		21370	26130	22440	26390		21800
302	21240	26670		21370	26130	22440	26390		21800
302	21240	26670		21370	26130	22440	26390		21800
302	21240	26670		21370	26130	22440	26390		21800
302	21240	26670		21370	26130	22440	26390		21800
302	21240	26670		21370	26130	22440	26390		21800
302	21240	26670		21370	26130	22440	26390		21800
302	21240	26670		21370	26130	22440	26390		21800
302	21240	26670		21370	26130	22440	26390		21800
302	21240	26670		21370	26130	22440	26390		21800
302	21240	26670		21370	26130	22440	26390		21800
302	21240	26670		21370	26130	22440	26390		21800
302	21240	26670		21370	26130	22440	26390		21800
302	21240	26670		21370	26130	22440	26390		21800
302	21240	26670		21370	26130	22440	26390		21800
302	21240	26670		21370	26130	22440	26390		21800
302	21240	26670		21370	26130	22440	26390		21800
302	21240	26670		21370	26130	22440	26390		21800
302	21240	26670		21370	26130	22440	26390		21800
302	21240	26670		21370	26130	22440	26390		21800
302	21240	26670		21370	26130	22440	26390		21800
302	21240	26670		21370	26130	22440	26390		21800
302	21240	26670		21370	26130	22440	26390		21800
302	21240	26670		21370	26130	22440	26390		21800
302	21240	26670		21370	26130	22440	26390		21800
302	21240	26670		21370	26130	22440	26390		21800
302	21240	26670		21370	26130	22440	26390		21800
302	21240	26670		21370	26130	22440	26390		21800
302	21240	26670		21370	26130	22440	26390		21800
302	21240	26670		21370	26130	22440	26390		21800
302	21240	26670		21370	26130	22440	26390		21800
302	21240	26670		21370	26130	22440	26390		21800
302	21240	26670		21370	26130	22440	26390		21800
302	21240	26670		21370	26130	22440	26390		21800
302	21240	26670		21370	26130	22440	26390		21800
302	21240	26670		21370	26130	22440	26390		21800
302	21240	26670		21370	26130	22440	26390		21800
302	21240	26670		21370	26130	22440	26390		21800
302	21240	26670		21370	26130	22440	26390		21800
302	21240	26670		21370	26130	22440	26390		21800
302	21240	26670		21370	26130	22440	26390		21800
302	21240	26670		21370	26130	22440	26390		21800
302	21240	26670		21370	26130	22440	26390		21800
302	21240	26670		21370	26130	22440	26390		21800
302	21240	26670		21370	26130	22440	26390		21800
302	21240	26670		21370	26130	22440	26390		21800
302	21240	26670		21370	26130	22440	26390		21800
302	21240	26670		21370	26130	22440	26390		21800
302	21240	26670		21370	26130	22440	26390		21800
302	21240	26670		21370	26130	22440	26390		21800
302	21240	26670		21370	26130	22440	26390		21800
302	21240	26670		21370	26130	22440	26390		21800
302	21240	26670		21370	26130	22440	26390		21800
302	21240	26670		21370	26130	22440	26390		21800
302	21240	26670		21370	26130	22440	26390		21800
302	21240	26670		21370	26130	22440	26390		21800

## Sheet: Fig6b
Time	temperature
second	℃
	solvent	0.025 mg/mL	0.050 mg/mL	0.075 mg/mL	0.1 mg/mL
1	28	28.6	27.9	28.9	27.3
30	32.2	32.7	32.5	34.1	34.5
60	34	34.4	34.4	38.5	39.5
90	34.8	35.9	36.8	42	43.7
120	35.5	37.1	39.3	44.5	47.4
150	36	38	41.6	47.6	50.9
180	36.3	38.9	43.4	50	53.3
210	36.5	39.9	44.9	51.7	56
240	36.6	40.8	46.6	53.4	57.8
270	36.8	41.5	47.2	54.6	59.6
300	37	42.4	49.1	55.7	61.3
330	37.2	43	50.1	57.6	62.6
360	37.1	43.4	51.1	58.4	64.2
390	37.2	43.4	51.5	58.7	64.9
420	37.4	44.2	51.9	60	65.9
450	37.7	44.6	52.4	60.6	66.4
480	37.5	44.7	52.5	61.3	67.7
510	37.5	44.7	52.9	61.2	68
540	37.6	45.1	53.5	61.6	68.6
570	37.4	45.2	53.5	61.9	69.2
600	37.6	45.7	53.7	62.5	69.6
630	37.9	46.2	54.1	62.5	69.7
660	37.7	45.9	54.6	62.9	70.3
690	38	45.6	54.2	63.1	70.1
720	37.7	46.1	55.1	63.6	70.7
750	38	45.7	54.6	63.2	70.6
780	38	46.1	54.8	63.1	70.6
810	37.7	46.4	55	63	70.6
840	37.8	46.4	55.1	63.2	71
870	38	46.3	54.8	63.2	71.4
900	38.2	46.5	55.5	63.2	71.3

## Sheet: Supplementary Figure 96
Time	temperature
second	℃
1.004	27.8
30.011	34.3
60.014	39
90.117	42.8
120.028	47
149.988	50
179.992	52.3
209.999	55.2
240.004	56.9
270.01	58.8
299.985	60.7
329.989	61.7
359.999	63.2
389.999	63.7
420.003	64.6
449.984	65.7
479.987	65.8
509.998	66.5
539.999	67
570.006	67.8
600.008	67.4
629.975	68.2
659.975	68.5
689.988	68.9
719.987	68.8
749.996	64.2
780.001	60
809.98	56.9
839.977	53.9
869.985	51.5
899.985	48.8
930	46.8
959.973	44.7
989.983	43.5
1019.98	41.6
1049.99	40.4
1079.99	39
1110	38.3
1140.01	36.8
1169.97	36.1
1199.97	35.2
1229.98	34.8
1259.98	33.8
1290	33.4
1319.99	32.5
1349.97	32.1
1379.97	31.7
1409.98	31.4
1439.98	30.8
1469.96	35.7
1499.97	40.4
1529.98	44.3
1559.98	47.1
1589.99	50.2
1619.99	52.4
1650	54.7
1680	56.6
1709.97	57.9
1739.97	59.9
1769.98	61.2
1799.98	62.2
1829.99	63.3
1859.96	64.1
1889.97	65
1919.97	65.4
1949.98	66.3
1979.98	66.5
2009.96	67.2
2039.96	67.2
2069.97	67.7
2099.98	67.7
2129.99	67.9
2159.99	66.7
2189.95	62.2
2219.95	58.6
2249.96	55.3
2279.96	52.6
2309.98	50.2
2339.97	47.9
2369.95	45.7
2399.96	43.7
2429.96	42.4
2459.96	40.8
2489.95	39.4
2519.95	38.2
2549.96	37
2579.96	36.2
2609.97	35.1
2639.97	34.5
2669.98	33.9
2699.98	32.7
2729.95	32.5
2759.95	31.9
2789.96	31.5
2819.96	31.1
2849.97	30.9
2879.97	30.2
2909.95	36.1
2939.95	40.4
2969.96	44
2999.96	47.1
3029.94	50.1
3059.95	52.3
3089.96	54.5
3119.96	56.2
3149.97	58
3179.97	59.3
3209.93	60.6
3239.93	61.9
3269.94	62.6
3299.95	63.2
3329.95	64.1
3359.95	64.7
3389.93	65.1
3419.93	65.8
3449.95	66.2
3479.95	66.4
3509.93	66.7
3539.93	66.8
3569.94	67.2
3599.94	67.2
3629.95	66.2
3659.95	61.8
3689.96	58.3
3719.96	55
3749.93	52.3
3779.93	49.9
3809.94	47.7
3839.94	45.5
3869.95	43.9
3899.95	42
3929.93	40.8
3959.93	39.3
3989.94	38.3
4019.94	37.1
4049.93	36.3
4079.93	35.3
4109.94	34.6
4139.94	33.8
4169.95	33.1
4199.95	32.5
4229.96	32.5
4259.91	31.9
4289.93	31.4
4319.93	31.1
4349.94	33.4
4379.94	38.8
4409.95	42.5
4439.92	45.7
4469.93	48.7
4499.93	51
4529.94	53.2
4559.94	55.2
4589.92	56.8
4619.92	58.5
4649.93	59.6
4679.93	61
4709.94	62
4739.95	62.5
4769.91	63.4
4799.91	64.1
4829.92	64.8
4859.92	65.1
4889.93	65.2
4919.94	65.9
4949.91	66.2
4979.91	66.5
5009.93	66.8
5039.93	66.8
5069.91	67.1
5099.91	66.9
5129.92	62.2
5159.92	58.6
5189.93	55.3
5219.93	52.5
5249.94	50
5279.95	48
5309.91	45.9
5339.91	44.1
5369.92	42.5
5399.92	40.9
5429.93	39.6
5459.93	38.3
5489.91	37.2
5519.91	36.5
5549.92	35.5
5579.92	34.6
5609.9	33.8
5639.91	33.2
5669.91	32.7
5699.92	32.1
5729.93	31.8
5759.93	31.2
5789.89	30.8
5819.9	35.2
5849.9	39.9
5879.91	43.3
5909.92	46.2
5939.92	49.1
5969.89	51.3
5999.9	53.2
6029.9	55.1
6059.91	56.8
6089.89	58.2
6119.89	59.6
6149.9	60.6
6179.9	61.5
6209.91	62.1
6239.91	62.9
6269.92	63.4
6299.93	64
6329.89	64.7
6359.89	65.1
6389.9	65.6
6419.9	65.7
6449.91	66.1
6479.91	66.2
6509.89	66.6
6539.9	66.7
6569.9	66.8
6599.9	62.3
6629.89	58.7
6659.89	55.3
6689.9	52.5
6719.9	50
6749.91	47.9
6779.91	45.9
6809.92	44
6839.88	42.5
6869.89	41.2
6899.89	39.6
6929.9	38.6
6959.9	37.4
6989.88	36.7
7019.88	35.7
7049.89	35
7079.89	34.1
7109.9	33.5
7139.88	32.8
7169.89	32.3
7199.89	31.8
7229.9	31.4
7259.9	31.2
7289.91	30.9

## Sheet: Cartesian Coordinate
Cartesian Coordinate
[4b]
E = -3663.54773954 a.u.
lowest vibrational frequency = 13.20 cm-1
Os	-1.28882	-0.060149	-0.219206
P	3.39834	0.073118	-0.095727
P	-1.13627	-2.43591	-0.020184
P	-1.28787	2.31328	0.151389
C	0.706671	-0.026485	0.459339
H	1.01228	0.075993	1.49291
C	-0.125203	-0.152406	-2.01607
C	1.23238	-0.186134	-1.88419
H	1.92246	-0.284318	-2.71616
C	-2.74452	-0.034611	-1.7293
C	-0.469215	1.90954	2.78789
H	-1.28255	1.19786	2.81581
C	4.00657	1.66269	-0.676979
C	1.67396	-0.091873	-0.510334
C	-0.54248	-2.12085	2.69871
H	-0.986073	-1.14402	2.57911
C	3.08166	-1.11385	2.39547
H	2.52436	-1.88688	1.88542
C	-2.94205	2.98287	0.541935
C	-0.724726	3.54312	-1.0791
C	3.60689	-0.025656	1.68769
C	-3.5685	-3.16099	-1.20017
H	-3.25931	-2.53811	-2.02391
C	-2.73952	-3.31273	-0.086337
C	-0.053009	-3.26148	-1.237
C	-0.444328	-2.96193	1.59071
C	1.32592	-3.30459	-1.01621
H	1.73235	-2.94257	-0.084793
C	-4.14031	0.003667	-1.5882
H	-4.74228	0.040756	-2.49257
C	3.08894	2.67799	-0.940954
H	2.03293	2.48651	-0.838744
C	-2.22348	-0.100012	-3.06643
H	-2.89856	-0.096117	-3.91798
C	0.823896	3.54219	1.59103
H	1.01311	4.13299	0.708123
C	-3.35436	3.30055	1.83339
H	-2.6682	3.2137	2.66277
C	-0.251888	2.65725	1.62481
C	-3.84254	3.12259	-0.515735
H	-3.53331	2.88074	-1.52308
C	4.64049	-1.11967	-2.26002
H	4.21482	-0.311047	-2.83794
C	-3.19551	-4.07625	0.990054
H	-2.58428	-4.19688	1.87141
C	4.43389	-1.18352	-0.878303
C	0.476916	-3.79766	4.0947
H	0.829086	-4.12444	5.06474
C	-0.550148	-3.7352	-2.45112
H	-1.61044	-3.72681	-2.64778
C	-4.15793	-0.136511	0.862673
H	-4.72979	-0.188023	1.78202
C	-4.8328	-0.052662	-0.385248
C	-5.13671	3.56135	-0.282161
H	-5.82576	3.66368	-1.11036
C	5.01424	-2.21642	-0.141781
H	4.87934	-2.26718	0.928597
C	-5.54831	3.86455	1.01134
H	-6.55838	4.20724	1.19387
C	-0.08791	-2.53747	3.94321
H	-0.175657	-1.8749	4.79449
C	-0.097758	3.15633	-2.25879
H	0.064999	2.10963	-2.45415
C	5.40857	-2.08352	-2.89378
H	5.5643	-2.0276	-3.96271
C	-0.870919	-0.19529	-3.22178
H	-0.406922	-0.275217	-4.20152
C	0.310431	-4.2342	-3.4206
H	-0.094544	-4.60176	-4.35436
C	0.369106	2.04518	3.883
H	0.186704	1.45858	4.77403
C	0.109526	5.45998	-2.93208
H	0.426972	6.20285	-3.65233
C	-4.65348	3.73767	2.06585
H	-4.96246	3.9844	3.07324
C	3.25395	-1.19292	3.7681
H	2.83984	-2.03369	4.30577
C	-4.81184	-3.77355	-1.24606
H	-5.43898	-3.64416	-2.1185
C	4.28985	0.979594	2.37185
H	4.67949	1.83313	1.83682
C	5.37634	1.89899	-0.82722
H	6.09087	1.10903	-0.637223
C	-0.522726	5.85598	-1.75551
H	-0.69716	6.90576	-1.55918
C	3.94483	-0.19276	4.44472
H	4.07784	-0.258856	5.51656
C	0.114652	-4.23276	1.75341
H	0.182763	-4.90519	0.909929
C	4.89769	4.16446	-1.48869
H	5.24691	5.13748	-1.80836
C	-0.94285	4.90557	-0.838575
H	-1.44891	5.22041	0.064128
C	4.45854	0.891976	3.74724
H	4.98754	1.6761	4.27199
C	3.53562	3.92707	-1.34933
H	2.81593	4.70422	-1.56825
C	5.98127	-3.11511	-2.15649
H	6.5839	-3.8644	-2.6523
C	2.18378	-3.80919	-1.98082
H	3.2462	-3.84108	-1.78714
C	0.578833	-4.64418	2.99557
H	1.00817	-5.6312	3.1074
C	5.78488	-3.17873	-0.782834
H	6.23576	-3.9745	-0.205304
C	0.318297	4.11121	-3.18167
H	0.800756	3.79529	-4.09749
C	-5.25641	-4.53434	-0.17153
H	-6.2293	-5.00692	-0.204371
C	1.44945	2.92056	3.83299
H	2.11213	3.01483	4.68264
C	-2.81282	-0.108774	0.832943
C	5.81707	3.15108	-1.2286
H	6.87646	3.33624	-1.34506
C	1.67946	-4.27024	-3.19072
H	2.34846	-4.66425	-3.94455
C	-4.44599	-4.68003	0.946603
H	-4.78481	-5.26529	1.79141
C	1.67235	3.66781	2.68601
H	2.50927	4.35223	2.63542
C	-6.33007	-0.037802	-0.372759
H	-6.7447	0.049739	-1.37528
H	-6.69368	0.797809	0.229984
H	-6.71263	-0.954426	0.08365
[4b]'
E = -1582.83198117 a.u.
Os	0	0	0
P	-0.592475	4.65093	-0.142314
P	-0.0487358	0.157658	2.38325
P	-0.531686	-0.0605897	-2.34183
C	-0.872093	1.9191	0.00604381
H	-1.9353	2.12107	-0.0253411
C	1.67586	1.33466	-0.0376286
C	1.41382	2.67312	0
H	2.17871	3.44226	0.0373299
C	1.64049	-1.30125	-0.125111
C	0	2.97721	0
C	1.63496	-2.70448	-0.148111
H	2.5894	-3.21548	-0.245814
C	2.92124	-0.651286	-0.155033
H	3.83271	-1.23987	-0.215662
C	-0.786782	-2.96018	0.16256
H	-1.63972	-3.61861	0.280196
C	0.512661	-3.51064	-0.00544694
C	2.94909	0.710918	-0.0759982
H	3.88165	1.26932	-0.0663097
C	-0.891391	-1.61898	0.12766
C	0.646404	-5.00203	-0.0136586
H	1.67639	-5.31755	-0.169248
H	0.0261338	-5.43172	-0.803842
H	0.294111	-5.4176	0.933999
H	-0.023229	5.48818	0.750702
H	-1.9319	4.6766	0.0243416
H	-0.286485	5.13523	-1.36474
H	0.807568	1.04894	2.92626
H	-1.25163	0.553472	2.85109
H	0.160736	-1.00859	3.03016
H	0.266699	0.432307	-3.31246
H	-0.732182	-1.31059	-2.81065
H	-1.70101	0.58964	-2.52178
[4b+Me]
E = -3702.88482495 a.u.
lowest vibrational frequency = 9.18 cm-1
Os	1.18411	-0.006202	-0.001377
P	-3.48628	0.014138	-0.113618
P	1.10503	-2.3877	0.110305
P	1.19532	2.39104	0.150291
C	-3.76211	-0.545757	1.57523
C	2.74398	-0.037205	-1.41617
C	0.144646	0.064872	-1.8641
C	-1.74677	-0.067087	-0.47696
C	-0.136039	-3.24934	-0.929851
C	-1.2182	0.030984	-1.8213
H	-1.85849	0.087753	-2.69675
C	-5.88832	-1.03035	-0.972928
H	-6.33237	-0.399311	-0.213889
C	0.201755	3.01834	1.55631
C	-4.50181	-1.02951	-1.16913
C	0.534631	3.367	-1.24622
C	2.32072	0.056172	-2.801
C	-4.89856	2.1092	-1.31762
H	-5.29443	1.37427	-2.00343
C	2.85625	3.07583	0.467071
C	0.008428	2.21599	2.68141
H	0.44875	1.22974	2.70551
C	-3.51905	2.68525	0.583158
H	-2.82193	2.40435	1.36165
C	-0.811759	3.18269	-1.56926
H	-1.40281	2.48638	-1.0004
C	-3.23598	-1.79134	1.93589
H	-2.65954	-2.36223	1.2214
C	3.84168	2.97937	-0.517596
H	3.60614	2.5423	-1.47584
C	0.968354	0.132737	-3.01117
C	4.11418	-0.149845	-1.15084
H	4.80265	-0.21339	-1.98525
C	2.70505	-3.1758	-0.310647
C	-1.11112	-4.08841	-0.386662
H	-1.17741	-4.22164	0.682229
C	-1.39854	3.89675	-2.60057
H	-2.4454	3.74432	-2.82725
C	-6.69669	-1.84421	-1.74831
H	-7.76757	-1.8422	-1.59576
C	-4.04622	1.72035	-0.283378
C	5.1325	3.42117	-0.268905
H	5.8839	3.34147	-1.04374
C	-4.5098	0.186519	2.49514
H	-4.92785	1.14462	2.22215
C	-0.844979	-0.057227	0.55802
H	-1.23585	-0.104854	1.56801
C	-3.87024	4.01638	0.428588
H	-3.45762	4.7544	1.101
C	3.19288	3.61471	1.70868
H	2.44808	3.69387	2.48694
C	3.67739	-3.26794	0.687846
H	3.44314	-2.97256	1.69955
C	-4.73023	4.39936	-0.595542
H	-4.99603	5.44113	-0.716166
C	-0.104147	-3.08134	-2.31767
H	0.593655	-2.38886	-2.76042
C	-6.12833	-2.66594	-2.71876
H	-6.76128	-3.29864	-3.32687
C	-4.71448	-0.317059	3.77465
H	-5.29365	0.253849	4.48796
C	-3.43822	-2.28327	3.21435
H	-3.01285	-3.23732	3.49417
C	3.03892	-3.56105	-1.60884
H	2.30937	-3.51242	-2.40105
C	-0.967556	-3.79261	-3.13925
H	-0.907505	-3.66665	-4.21264
C	0.786866	-3.05717	1.78271
C	-0.643268	4.80521	-3.33547
H	-1.09676	5.36187	-4.1452
C	-1.98936	-4.785	-1.20829
H	-2.73192	-5.43607	-0.765997
C	-5.23763	3.44782	-1.47056
H	-5.89794	3.74416	-2.27459
C	4.48951	4.04619	1.95995
H	4.73669	4.4596	2.92896
C	-3.93279	-1.87144	-2.12213
H	-2.86201	-1.90832	-2.2521
C	-4.17639	-1.54547	4.13567
H	-4.33435	-1.93155	5.13407
C	4.31532	-4.02114	-1.90299
H	4.55423	-4.32083	-2.91509
C	-0.729725	2.68149	3.76177
H	-0.876656	2.04682	4.62598
C	-0.333332	4.30737	1.54353
H	-0.184289	4.94515	0.683678
C	1.28045	4.29209	-1.97461
H	2.31361	4.47938	-1.72641
C	-1.90333	-4.65947	-2.58772
H	-2.56698	-5.22561	-3.22781
C	2.61052	-0.035424	1.17332
C	0.935803	-4.42755	2.02574
H	1.25892	-5.08394	1.22896
C	-4.75242	-2.68244	-2.89809
H	-4.30801	-3.33141	-3.63929
C	4.95177	-3.73134	0.392505
H	5.69049	-3.80021	1.1805
C	-1.27322	3.96102	3.73529
H	-1.84723	4.32568	4.57712
C	5.46208	3.95192	0.972973
H	6.47042	4.29252	1.16852
C	4.70802	-0.156201	0.109193
C	0.681258	-4.95197	3.28346
H	0.804377	-6.01269	3.45834
C	0.693873	5.00148	-3.01802
H	1.28573	5.71562	-3.57544
C	0.397878	-2.22631	2.8297
H	0.321245	-1.1648	2.66094
C	3.95141	-0.071655	1.30561
H	4.45544	-0.056471	2.26513
C	0.277403	-4.11423	4.3198
H	0.084138	-4.52358	5.30285
C	-1.06355	4.77562	2.62827
H	-1.46587	5.78045	2.61032
C	5.27821	-4.10356	-0.9051
H	6.27201	-4.46445	-1.13509
C	0.14021	-2.75224	4.09096
H	-0.160108	-2.09316	4.89504
C	6.19958	-0.221023	0.228643
H	6.49751	-0.987922	0.945869
H	6.5805	0.734065	0.601935
H	6.67531	-0.432576	-0.726971
H	0.561026	0.219936	-4.01638
C	3.29378	0.06913	-3.94646
H	3.99759	0.901271	-3.86825
H	3.88859	-0.847293	-3.9728
H	2.77126	0.160447	-4.8977
[iso-4b+Me]
E = -3702.86246456 a.u.
lowest vibrational frequency = 11.19 cm-1
Os	1.25663	-0.021874	0.049058
P	-3.45607	0.062551	-0.020491
P	1.04086	-2.41354	0.002758
P	1.33705	2.37079	0.164407
C	-3.7798	-0.485615	1.66159
C	2.84601	-0.068216	-1.33452
C	0.255777	0.090519	-1.83097
C	-1.71719	0.000596	-0.380049
C	-0.126125	-3.04044	-1.25406
C	-5.22079	-2.00261	-0.636213
H	-5.29002	-2.16716	0.429034
C	0.352754	3.06856	1.5414
C	-4.41648	-0.978807	-1.13952
C	0.699418	3.29635	-1.27529
C	2.4478	0.244398	-2.73643
C	-5.17206	2.08536	-0.9483
H	-5.70529	1.31786	-1.49045
C	3.01733	3.01041	0.474028
C	0.117974	2.29846	2.68096
H	0.521531	1.29736	2.73154
C	-3.39056	2.75365	0.544799
H	-2.53082	2.50761	1.15428
C	-0.673877	3.22309	-1.51656
H	-1.29905	2.65345	-0.84886
C	-3.18103	-1.65778	2.13327
H	-2.47608	-2.19257	1.51545
C	4.01939	2.82085	-0.48129
H	3.7912	2.34314	-1.42142
C	4.15691	-0.380587	-1.0603
H	4.84862	-0.511442	-1.88688
C	2.61226	-3.33419	-0.209899
C	-1.38874	-3.519	-0.897754
H	-1.64997	-3.63117	0.14311
C	-1.24489	3.88194	-2.59119
H	-2.31452	3.82368	-2.74902
C	-5.93684	-2.81665	-1.50452
H	-6.55869	-3.60702	-1.1059
C	-4.06309	1.75574	-0.169128
C	5.32046	3.22683	-0.224426
H	6.08423	3.07782	-0.976727
C	-4.67836	0.209449	2.47233
H	-5.14473	1.1165	2.11547
C	-0.800022	-1.6e-05	0.61001
H	-1.16054	-0.01044	1.63422
C	-3.82177	4.06785	0.466569
H	-3.29226	4.83302	1.01595
C	3.34792	3.60622	1.69169
H	2.59061	3.75887	2.44651
C	3.43089	-3.46002	0.916046
H	3.10017	-3.07681	1.87012
C	-4.91976	4.39673	-0.322558
H	-5.24937	5.42525	-0.387133
C	0.173547	-2.90256	-2.61415
H	1.1088	-2.46681	-2.92397
C	-5.8566	-2.61525	-2.87614
H	-6.41451	-3.25116	-3.55065
C	-4.9714	-0.264031	3.74471
H	-5.66602	0.27908	4.37127
C	-3.48038	-2.12613	3.40279
H	-3.0053	-3.0281	3.76163
C	3.06415	-3.84596	-1.42511
H	2.45478	-3.78526	-2.31121
C	-0.752521	-3.26138	-3.58254
H	-0.499565	-3.1476	-4.62846
C	0.455447	-3.14981	1.57322
C	-0.442732	4.61799	-3.4587
H	-0.881797	5.13175	-4.3038
C	-2.32062	-3.86389	-1.86756
H	-3.29536	-4.22415	-1.56921
C	-5.59428	3.40705	-1.02641
H	-6.45147	3.66054	-1.63563
C	4.65472	4.00167	1.94951
H	4.89655	4.45933	2.8998
C	-4.34842	-0.773311	-2.52157
H	-3.74134	0.022307	-2.92787
C	-4.37555	-1.43026	4.20905
H	-4.60728	-1.79706	5.20033
C	4.30647	-4.46153	-1.51419
H	4.63673	-4.85727	-2.46562
C	-0.615847	2.81365	3.74206
H	-0.794595	2.20428	4.61838
C	-0.136571	4.3757	1.49425
H	0.04827	4.98976	0.624142
C	1.49383	4.04671	-2.13747
H	2.5545	4.13997	-1.96477
C	-2.00441	-3.73955	-3.21345
H	-2.73036	-4.00774	-3.96931
C	2.64169	-0.151574	1.23588
C	0.24898	-4.53112	1.65881
H	0.392067	-5.15264	0.784885
C	-5.06429	-1.59022	-3.38223
H	-5.00272	-1.42672	-4.44974
C	4.67009	-4.0762	0.826079
H	5.28738	-4.16583	1.71044
C	-1.11515	4.10933	3.68005
H	-1.68723	4.51169	4.5058
C	5.644	3.81397	0.993304
H	6.66082	4.12479	1.19433
C	4.73583	-0.475013	0.226608
C	-0.12258	-5.11368	2.86027
H	-0.277486	-6.18327	2.91407
C	0.923361	4.69748	-3.22743
H	1.55331	5.27483	-3.89127
C	0.305106	-2.37174	2.71784
H	0.502927	-1.31225	2.66469
C	3.98885	-0.305306	1.39467
H	4.4701	-0.33861	2.36451
C	-0.275257	-4.32671	3.99935
H	-0.551037	-4.78478	4.94045
C	-0.864841	4.89181	2.5579
H	-1.23269	5.90891	2.51278
C	5.11574	-4.57539	-0.391713
H	6.08158	-5.05814	-0.462623
C	-0.056286	-2.95832	3.92639
H	-0.160413	-2.343	4.81058
C	6.2066	-0.739646	0.319012
H	6.44809	-1.68292	-0.176347
H	6.54673	-0.789908	1.35155
H	6.76661	0.04637	-0.193608
C	3.31337	0.593207	-3.70835
H	2.95762	0.851363	-4.6972
H	4.37996	0.651044	-3.54677
C	1.00284	0.233307	-2.93004
H	0.601366	0.352692	-3.9342
C	-1.25231	0.022299	-1.8203
H	-1.68407	0.867827	-2.36874
H	-1.59012	-0.877849	-2.34124
[iso-4b+Me]'
E = -3702.84907061 a.u.
lowest vibrational frequency = 9.76 cm-1
Os	1.21717	0.020166	0.102221
P	-3.45942	-0.042812	-0.066773
P	1.14948	-2.38088	0.088508
P	1.14555	2.43262	0.109263
C	-3.75422	-0.562341	1.63185
C	2.83242	0.010261	-1.3229
C	0.197607	0.094381	-1.78767
C	-1.71501	-0.084841	-0.391141
C	-0.075041	-3.20986	-0.990267
C	-5.81031	-1.23047	-0.869566
H	-6.26381	-0.655242	-0.072623
C	0.084632	3.10613	1.44264
C	-4.43339	-1.14	-1.1087
C	0.500341	3.28435	-1.36942
C	2.38281	0.09928	-2.71605
C	-4.94397	1.94847	-1.35578
H	-5.30995	1.1708	-2.01025
C	2.76574	3.19411	0.463117
C	-0.155797	2.35376	2.5921
H	0.273704	1.36647	2.67624
C	-3.59519	2.65464	0.522387
H	-2.8909	2.43247	1.31325
C	-0.865113	3.15794	-1.6366
H	-1.49033	2.59612	-0.964192
C	-3.24026	-1.80415	2.02305
H	-2.66796	-2.39718	1.3231
C	3.81879	3.04869	-0.445248
H	3.66193	2.52545	-1.37404
C	4.15851	-0.08252	-1.04957
H	4.85711	-0.146786	-1.87826
C	2.75445	-3.15006	-0.336117
C	-1.04822	-4.07064	-0.478547
H	-1.13418	-4.22107	0.586688
C	-1.42879	3.76324	-2.74744
H	-2.49024	3.65952	-2.92998
C	-6.59638	-2.05978	-1.65134
H	-7.65967	-2.12769	-1.46452
C	-4.07925	1.63552	-0.306156
C	5.08286	3.53169	-0.141768
H	5.88844	3.39948	-0.851344
C	-4.49759	0.197026	2.533
H	-4.90838	1.15111	2.23635
C	-0.837495	-0.076463	0.650735
H	-1.23344	-0.136188	1.65706
C	-3.99934	3.96346	0.314417
H	-3.62122	4.74362	0.958923
C	3.00968	3.83126	1.68149
H	2.21506	3.95081	2.40273
C	3.73111	-3.19452	0.661166
H	3.49656	-2.85836	1.66183
C	-4.86834	4.27095	-0.727555
H	-5.17464	5.2957	-0.890692
C	-0.016829	-3.01623	-2.37392
H	0.682529	-2.30852	-2.79085
C	-6.01495	-2.80562	-2.67399
H	-6.63047	-3.4492	-3.28855
C	-4.71033	-0.275072	3.82325
H	-5.28741	0.316719	4.52108
C	-3.45043	-2.26483	3.31198
H	-3.03643	-3.21722	3.61372
C	3.07825	-3.59581	-1.61538
H	2.34387	-3.58424	-2.40449
C	-0.852486	-3.7283	-3.22322
H	-0.772926	-3.5842	-4.293
C	0.824269	-3.10842	1.73625
C	-0.631615	4.49913	-3.6181
H	-1.06756	4.97038	-4.48929
C	-1.89639	-4.76921	-1.32906
H	-2.63745	-5.43877	-0.912821
C	-5.33414	3.26551	-1.56456
H	-6.00228	3.50275	-2.38161
C	4.27937	4.30884	1.98441
H	4.453	4.79747	2.93418
C	-3.84963	-1.90739	-2.11372
H	-2.78363	-1.87624	-2.27928
C	-4.18446	-1.49961	4.21409
H	-4.3499	-1.86188	5.22018
C	4.35494	-4.0686	-1.89199
H	4.59069	-4.41299	-2.89049
C	-0.929317	2.86911	3.62455
H	-1.11358	2.27166	4.50786
C	-0.437532	4.39823	1.35736
H	-0.249133	4.99926	0.47897
C	1.28964	4.03666	-2.2366
H	2.34106	4.17581	-2.04078
C	-1.78249	-4.62101	-2.70431
H	-2.42176	-5.18934	-3.36688
C	2.56992	0.050309	1.2662
C	0.997408	-4.48396	1.93008
H	1.33978	-5.10416	1.11274
C	-4.64753	-2.73269	-2.89757
H	-4.19227	-3.32286	-3.68002
C	5.00256	-3.67086	0.384795
H	5.74833	-3.69172	1.16807
C	-1.45934	4.15039	3.52539
H	-2.06	4.55423	4.32988
C	5.31876	4.16022	1.07505
H	6.30753	4.5288	1.31394
C	4.81868	-0.082593	0.237804
C	0.742018	-5.05909	3.16504
H	0.883021	-6.12321	3.30135
C	0.725215	4.63611	-3.35749
H	1.35046	5.21788	-4.02186
C	0.411379	-2.32409	2.80973
H	0.313996	-1.25858	2.68162
C	0.314622	-4.26804	4.22827
H	0.121295	-4.71706	5.1938
C	-1.20186	4.91687	2.394
H	-1.59374	5.92313	2.31943
C	5.32125	-4.10551	-0.895539
H	6.31499	-4.47343	-1.11373
C	0.154225	-2.90126	4.04878
H	-0.163936	-2.27767	4.87404
C	1.04295	0.175511	-2.93323
H	0.640497	0.272882	-3.93858
C	6.1435	-0.241133	0.3628
H	6.77262	-0.393991	-0.503986
H	6.63126	-0.227603	1.32861
C	3.99132	0.160472	1.50391
H	4.17188	1.18269	1.86384
H	4.30851	-0.50509	2.31221
C	3.36148	0.119714	-3.85395
H	4.05856	0.957334	-3.76808
H	3.96572	-0.791072	-3.87062
H	2.84586	0.204767	-4.80949
C	-1.15407	0.039869	-1.73968
H	-1.79128	0.094811	-2.61856
[iso-4b+Me]''
E = -3702.83526254 a.u.
lowest vibrational frequency = 8.85 cm-1
Os	1.24821	-0.031124	0.061474
P	-3.45389	0.02769	-0.040588
P	1.09814	-2.43349	-0.014147
P	1.32013	2.38622	0.168766
C	-3.75184	-0.365025	1.69029
C	2.88192	0.025575	-1.3331
C	0.258243	0.038732	-1.8426
C	-1.7213	-0.065722	-0.405517
C	-0.078725	-3.09466	-1.25317
C	-5.25661	-2.05861	-0.459536
H	-5.31874	-2.13251	0.616329
C	0.247873	3.07628	1.48396
C	-4.43895	-1.09564	-1.05306
C	0.79486	3.34165	-1.29201
C	2.45272	0.335317	-2.72379
C	-5.22113	1.95255	-1.07064
H	-5.79127	1.13478	-1.48735
C	2.97908	2.99715	0.607446
C	-0.046	2.31083	2.61324
H	0.367741	1.31667	2.69895
C	-3.33644	2.76443	0.209717
H	-2.43932	2.57686	0.78379
C	-0.51731	3.15689	-1.73052
H	-1.15675	2.46286	-1.21083
C	-3.19485	-1.5226	2.24432
H	-2.55297	-2.15568	1.65047
C	4.0314	2.87021	-0.305127
H	3.84584	2.48897	-1.2969
C	4.17461	-0.251589	-1.06624
H	4.87142	-0.318494	-1.89807
C	2.69208	-3.29425	-0.261746
C	-1.38565	-3.41655	-0.877289
H	-1.67548	-3.36978	0.160126
C	-1.01344	3.86997	-2.80802
H	-2.03841	3.72244	-3.12352
C	-5.99709	-2.92686	-1.25188
H	-6.62906	-3.67015	-0.784591
C	-4.05968	1.70093	-0.339432
C	5.32438	3.2098	0.065095
H	6.12964	3.09928	-0.648797
C	-4.56555	0.454269	2.47321
H	-4.99791	1.35152	2.0545
C	-0.802101	-0.046296	0.58457
H	-1.16024	-0.040599	1.6088
C	-3.76795	4.06639	0.013712
H	-3.19885	4.88297	0.434368
C	3.24896	3.47275	1.89169
H	2.45068	3.57818	2.61183
C	3.29623	-3.9782	0.79696
H	2.79548	-4.06005	1.74969
C	-4.91874	4.31643	-0.727145
H	-5.24931	5.33469	-0.883956
C	0.255108	-3.16044	-2.60769
H	1.23966	-2.88728	-2.94487
C	-5.92925	-2.8381	-2.63635
H	-6.50696	-3.51535	-3.25128
C	-4.81632	0.119713	3.79805
H	-5.44609	0.75947	4.40149
C	-3.45073	-1.8516	3.56569
H	-3.00874	-2.74414	3.98568
C	3.38882	-3.18465	-1.46906
H	2.99358	-2.59933	-2.28192
C	-0.683063	-3.55492	-3.55113
H	-0.400185	-3.60064	-4.59449
C	0.490734	-3.16614	1.54968
C	-0.193773	4.77307	-3.47859
H	-0.573801	5.32758	-4.32654
C	-2.32417	-3.81049	-1.82012
H	-3.32892	-4.0546	-1.50476
C	-5.64523	3.26116	-1.26526
H	-6.5431	3.45425	-1.83687
C	4.54714	3.80591	2.25978
H	4.74221	4.1711	3.25955
C	-4.38146	-1.00477	-2.44752
H	-3.76224	-0.257677	-2.92231
C	-4.26157	-1.0309	4.34385
H	-4.45982	-1.28919	5.37577
C	4.62934	-3.78288	-1.62538
H	5.15013	-3.68774	-2.56904
C	-0.855888	2.81969	3.62034
H	-1.08206	2.21201	4.48676
C	-0.260218	4.37409	1.39508
H	-0.032874	4.98411	0.532198
C	1.60493	4.25932	-1.95604
H	2.61553	4.43903	-1.62334
C	-1.97651	-3.88046	-3.1621
H	-2.70813	-4.18492	-3.8986
C	2.58381	-0.138026	1.23846
C	0.169187	-4.5273	1.60841
H	0.254254	-5.13987	0.721227
C	-5.12315	-1.87364	-3.23196
H	-5.07016	-1.7991	-4.30977
C	4.54561	-4.56408	0.641632
H	4.99468	-5.09072	1.47345
C	-1.37276	4.10561	3.51566
H	-2.00514	4.503	4.29866
C	5.58776	3.67264	1.34918
H	6.59863	3.929	1.63744
C	4.79368	-0.524305	0.215667
C	-0.25042	-5.10202	2.79799
H	-0.492756	-6.15614	2.829
C	1.11204	4.96536	-3.04898
H	1.75287	5.67246	-3.55899
C	0.395443	-2.40142	2.71001
H	0.664574	-1.35658	2.67787
C	-0.345904	-4.32794	3.95168
H	-0.664503	-4.77995	4.88213
C	-1.06383	4.88457	2.40608
H	-1.44712	5.89391	2.32878
C	5.21307	-4.4747	-0.571741
H	6.18569	-4.93263	-0.693759
C	-0.018944	-2.98002	3.90529
H	-0.082068	-2.37382	4.79962
C	3.27816	0.755572	-3.70137
H	2.89625	0.98448	-4.68767
H	4.33804	0.899144	-3.54503
C	1.01339	0.229327	-2.92793
H	0.614914	0.349521	-3.93343
C	-1.24839	-0.085436	-1.84514
H	-1.70868	0.716311	-2.43582
H	-1.54881	-1.02003	-2.32718
C	6.04292	-0.99358	0.316628
H	6.63873	-1.18965	-0.564684
H	6.50002	-1.20055	1.27514
C	4.00371	-0.23385	1.49375
H	4.32212	0.733724	1.90606
H	4.21474	-0.983302	2.26263
[3b]
E = -3738.85625470 a.u.
lowest vibrational frequency = 12.79 cm-1
Os	-1.21376	-0.025913	-0.132435
P	-1.21018	-2.42896	-0.062726
P	-1.18456	2.38963	0.113291
P	3.46259	-0.033992	-0.021817
O	-2.10644	-0.03863	1.92327
C	-2.67336	0.076045	-1.68769
C	-2.91102	-0.037054	0.967977
C	-0.08936	-0.112672	-1.89787
C	-1.27946	4.84413	-1.24202
H	-1.93313	5.16998	-0.44594
C	-2.80279	3.00336	0.693779
C	-4.05786	0.134927	-1.59828
H	-4.6161	0.195716	-2.52998
C	-0.490609	-3.18484	1.44411
C	-4.83289	0.065771	-0.432661
C	0.513268	-4.41526	3.74582
H	0.896104	-4.89353	4.63816
C	-5.09588	3.53641	0.155495
H	-5.87456	3.66927	-0.584183
C	-3.82056	3.17584	-0.248434
H	-3.61786	3.01866	-1.298
C	-4.97877	-3.51266	-1.2765
H	-5.58877	-3.37492	-2.1598
C	-0.194165	-3.20218	-1.37212
C	-2.87343	-3.18436	-0.130086
C	-0.805665	3.52734	-1.26581
C	1.73695	-0.139114	-0.419759
C	0.763408	-0.077438	0.540226
H	1.05523	-0.026011	1.5806
C	-0.709735	-3.57882	-2.61071
H	-1.76761	-3.51842	-2.80626
C	-3.40405	-3.83862	0.984581
H	-2.80824	-3.9665	1.87553
C	-4.27536	-0.03146	0.837386
H	-4.89788	-0.058604	1.72241
C	-4.70566	-4.32281	0.966522
H	-5.09988	-4.82425	1.84062
C	-2.13286	0.032342	-3.01986
H	-2.79039	0.080117	-3.88285
C	-5.49526	-4.16759	-0.165121
H	-6.50714	-4.55077	-0.180202
C	-0.91145	5.74232	-2.23318
H	-1.28789	6.75637	-2.20262
C	-0.324755	-2.45553	2.61919
H	-0.606268	-1.41656	2.64729
C	0.044454	3.1369	-2.2978
H	0.418419	2.12762	-2.32674
C	0.131109	-4.05107	-3.61161
H	-0.288849	-4.34491	-4.56466
C	-3.08553	3.19794	2.04388
H	-2.31118	3.07666	2.78644
C	0.016899	2.91696	1.4007
C	-0.789573	-0.100546	-3.13456
H	-0.277177	-0.171899	-4.0883
C	1.26901	-0.179667	-1.78165
H	1.92801	-0.267733	-2.63795
C	3.67218	-0.140442	1.75891
C	-3.68483	-3.01431	-1.25535
H	-3.32557	-2.46072	-2.10691
C	0.096501	2.19628	2.59864
H	-0.576205	1.3691	2.76932
C	-0.062119	5.3425	-3.26011
H	0.220372	6.04364	-4.03457
C	5.49752	1.71568	-0.780767
H	6.1842	0.900705	-0.593961
C	4.64115	-1.23646	-2.2122
H	4.26267	-0.389222	-2.76726
C	3.72866	3.80824	-1.29279
H	3.03724	4.61308	-1.50301
C	4.1219	1.53318	-0.608546
C	1.49755	-4.15415	-3.38926
H	2.14969	-4.52701	-4.16826
C	0.170075	-3.07054	3.76454
H	0.276762	-2.49373	4.67402
C	-0.156339	-4.54383	1.43717
H	-0.290887	-5.12751	0.537075
C	0.897711	3.97873	1.20019
H	0.854678	4.55454	0.28805
C	1.18286	-3.31394	-1.15806
H	1.60281	-3.02959	-0.205477
C	1.92442	3.57698	3.34205
H	2.66533	3.82802	4.08967
C	0.415154	4.03907	-3.28804
H	1.07417	3.7174	-4.0841
C	3.24042	2.58237	-0.862671
H	2.18079	2.43793	-0.727103
C	-4.3689	3.54813	2.44688
H	-4.57735	3.69494	3.4985
C	3.14923	-1.2338	2.46019
H	2.60678	-2.01292	1.94317
C	4.43365	-1.32446	-0.831759
C	2.02027	-3.78906	-2.15411
H	3.08073	-3.87394	-1.96477
C	0.348452	-5.15206	2.57631
H	0.604274	-6.20326	2.55491
C	-5.3762	3.71618	1.50602
H	-6.37337	3.99383	1.82156
C	5.35077	-2.22616	-2.87376
H	5.50852	-2.15046	-3.94117
C	1.84878	4.30231	2.16214
H	2.53033	5.12356	1.98262
C	4.32741	0.877906	2.45104
H	4.71047	1.73705	1.92016
C	5.09567	3.99061	-1.45989
H	5.47669	4.94564	-1.79698
C	3.30122	-1.3078	3.83542
H	2.89381	-2.15482	4.36903
C	3.96542	-0.295219	4.52095
H	4.08212	-0.357166	5.59491
C	1.03901	2.52653	3.55997
H	1.08918	1.95566	4.47797
C	4.95141	-2.41011	-0.125229
H	4.8172	-2.48142	0.943977
C	5.97974	2.94561	-1.20146
H	7.04357	3.08901	-1.33497
C	4.47275	0.796648	3.82953
H	4.97911	1.59066	4.36153
C	5.66173	-3.39928	-0.794347
H	6.06457	-4.23607	-0.23979
C	5.86136	-3.3097	-2.16618
H	6.41808	-4.07973	-2.68341
C	-6.3261	0.066967	-0.554494
H	-6.78642	0.639368	0.251318
H	-6.65259	0.473514	-1.5106
H	-6.69879	-0.959152	-0.480358
[3b]'
E = -1657.79536475 a.u.
Os	0	0	0
P	0.186997	-0.155713	2.39171
P	0.0768831	-0.0170829	-2.4269
P	-2.05192	-4.20252	-0.0948462
O	2.2334	-0.148737	-0.112944
C	-0.712814	2.01252	0.0368048
C	1.75651	1.00272	-0.0313205
C	-2.0774	-0.194779	0.187136
C	0	3.20367	0
H	-0.572396	4.12861	0.0159045
C	1.39328	3.35492	0.00321135
C	-1.60559	-2.49375	0.0729498
C	-0.310207	-2.06562	-0.0358999
H	0.475102	-2.79813	-0.165902
C	2.26784	2.27397	0
H	3.34004	2.42031	-0.0221657
C	-2.13992	2.14002	0.162575
H	-2.60506	3.121	0.188673
C	-2.85229	0.993303	0.275797
H	-3.92957	0.971217	0.403245
C	-2.59549	-1.45723	0.21818
H	-3.65293	-1.65489	0.352498
C	1.97187	4.73633	0.0409281
H	2.86762	4.80503	-0.57695
H	1.25302	5.48406	-0.291016
H	2.26313	4.98176	1.06672
H	-0.933752	-4.95876	-0.111875
H	-2.87114	-4.61816	0.894408
H	-2.73195	-4.38129	-1.24728
H	0.956443	-1.16195	2.85854
H	0.737193	0.929511	2.97658
H	-0.984538	-0.40794	3.01331
H	-0.999231	0.242765	-3.19953
H	0.983781	0.871709	-2.88525
H	0.488794	-1.21358	-2.89725
[3b+Me]
E = -3778.19447240 a.u.
lowest vibrational frequency = 11.37 cm-1
Os	1.16719	-0.032663	-0.021298
P	1.1571	-2.43456	0.027771
P	1.14788	2.38395	0.209433
P	-3.50621	-0.02424	-0.068015
O	1.96971	-0.051248	2.07156
C	2.6842	0.063714	-1.53365
C	2.81257	-0.054775	1.15106
C	0.108805	-0.109524	-1.81978
C	1.33939	4.81779	-1.17792
H	1.97948	5.14093	-0.36993
C	2.7471	2.98614	0.852171
C	4.06034	0.115952	-1.36778
H	4.67936	0.179286	-2.25598
C	4.78485	0.038525	-0.166373
C	5.0667	3.49477	0.411777
H	5.87765	3.61823	-0.294098
C	3.8061	3.14642	-0.045651
H	3.64696	2.98838	-1.10244
C	4.94862	-3.52026	-1.11617
H	5.57597	-3.38179	-1.98717
C	0.169863	-3.19205	-1.31315
C	2.82093	-3.19191	-0.010878
C	0.835306	3.51231	-1.19443
C	-1.76938	-0.136271	-0.407699
C	-0.829916	-0.080315	0.58548
H	-1.15539	-0.032881	1.61584
C	0.709054	-3.54469	-2.54885
H	1.76974	-3.47637	-2.72485
C	3.3297	-3.84818	1.11283
H	2.71645	-3.97685	1.9918
C	4.18215	-0.059445	1.07918
H	4.76869	-0.091853	1.98807
C	4.63092	-4.33362	1.11959
C	2.19555	0.026698	-2.90347
C	5.44269	-4.17769	0.003816
H	6.45419	-4.56213	0.007751
C	1.01828	5.70939	-2.19136
H	1.41791	6.71468	-2.16558
C	0.0004	3.12735	-2.24128
H	-0.39883	2.12759	-2.26433
C	-0.111188	-4.0031	-3.57281
H	0.327317	-4.27835	-4.52309
C	2.97447	3.18032	2.21289
H	2.168	3.06788	2.92199
C	-0.096709	2.93805	1.44348
C	0.848642	-0.098293	-3.02815
C	-1.25348	-0.171971	-1.7525
H	-1.8811	-0.256641	-2.63242
C	3.65502	-3.02054	-1.11915
H	3.31303	-2.46458	-1.97602
C	-0.246697	2.21665	2.63401
H	0.396945	1.37235	2.83089
C	0.18538	5.31465	-3.23338
H	-0.061011	6.01059	-4.02468
C	-5.50343	1.73599	-0.902194
H	-6.19967	0.921797	-0.750881
C	-4.6123	-1.22007	-2.29943
H	-4.20333	-0.378509	-2.84129
C	-3.70865	3.82695	-1.32172
H	-3.00694	4.63162	-1.49515
C	-4.13717	1.54834	-0.671683
C	-1.48093	-4.1162	-3.37709
H	-2.11727	-4.47822	-4.17406
C	-0.938399	4.02462	1.21004
H	-0.841011	4.60121	0.302473
C	-1.21019	-3.31375	-1.12628
H	-1.64888	-3.0473	-0.17694
C	-2.06746	3.64361	3.3037
H	-2.83335	3.91207	4.01949
C	-0.323445	4.02294	-3.25348
H	-0.971604	3.70547	-4.0601
C	-3.24273	2.59689	-0.879177
H	-2.19059	2.44855	-0.696992
C	4.24297	3.51797	2.66988
C	-4.45853	-1.30687	-0.911941
C	-2.02726	-3.77529	-2.14541
H	-3.09051	-3.86813	-1.97678
C	5.29119	3.67411	1.77269
C	-5.30674	-2.20376	-2.98554
H	-5.42277	-2.12909	-4.05837
C	-1.92072	4.37106	2.13169
H	-2.57135	5.21126	1.92696
C	-5.06652	4.0142	-1.54776
H	-5.42995	4.97253	-1.89481
C	-1.22083	2.56901	3.5552
C	-5.01436	-2.38525	-0.223466
H	-4.92133	-2.45549	0.850217
C	-5.96369	2.97009	-1.33529
C	-5.70915	-3.36854	-0.917181
H	-6.14162	-4.19976	-0.376723
C	-5.85542	-3.28016	-2.29579
H	-6.4001	-4.04558	-2.83231
C	0.401832	-3.2093	1.50717
C	0.087142	-4.57282	1.48057
C	0.182256	-2.48912	2.67887
C	-0.450343	-5.19475	2.59692
H	0.262217	-5.14883	0.582405
C	-0.346379	-3.11764	3.80179
H	0.447226	-1.44638	2.7229
C	-0.669156	-4.4669	3.76331
H	-0.690492	-6.24923	2.56051
H	-0.495032	-2.54767	4.7097
H	-1.07833	-4.95552	4.63816
C	-3.7748	-0.133531	1.70466
C	-4.44347	0.8883	2.37845
C	-3.28123	-1.23177	2.41946
C	-4.6304	0.806179	3.75193
H	-4.80462	1.75076	1.83758
C	-3.47451	-1.30667	3.78945
H	-2.72933	-2.01396	1.91729
C	-4.15144	-0.290135	4.45652
H	-5.1469	1.60297	4.26987
H	-3.08936	-2.15743	4.33368
H	-4.30036	-0.352574	5.52646
H	6.27686	3.94199	2.13001
H	4.40785	3.66428	3.72928
H	-7.02031	3.11744	-1.51407
H	-1.32621	1.99656	4.4675
H	5.00747	-4.83668	2.00052
C	3.0961	0.09031	-4.1035
H	2.51343	0.049021	-5.02269
H	3.68154	1.01272	-4.11662
H	3.81006	-0.737416	-4.11984
H	0.35842	-0.165379	-3.9948
C	6.28169	0.029445	-0.235932
H	6.63715	-1.0052	-0.264926
H	6.64506	0.52972	-1.1329
H	6.72344	0.503697	0.640122
[iso-3b+Me]
E = -3778.17067647 a.u.
lowest vibrational frequency = 7.39 cm-1
Os	1.17563	-0.03665	0.028546
P	1.07286	-2.44256	-0.027175
P	1.28966	2.36727	0.18748
P	-3.51449	0.042235	-0.037268
O	1.89136	-0.098644	2.17098
C	2.76707	0.04547	-1.40024
C	2.74578	-0.184683	1.27075
C	0.206899	0.017185	-1.82524
C	1.69289	4.37279	-1.79545
H	2.6478	4.58704	-1.34096
C	2.94519	2.91322	0.718196
C	4.09701	-0.193848	-1.19296
H	4.75012	-0.230364	-2.05981
C	4.76397	-0.391831	0.044467
C	5.29851	3.17139	0.238097
H	6.1147	3.14296	-0.472157
C	4.01277	2.87063	-0.18394
H	3.84275	2.58949	-1.21208
C	4.60739	-3.73898	-1.70106
H	5.09653	-3.66499	-2.66354
C	-0.103207	-3.10161	-1.27344
C	2.68791	-3.26395	-0.303409
C	0.879497	3.36233	-1.28611
C	-1.78723	-0.081987	-0.400981
C	-0.857661	-0.049316	0.572915
H	-1.19116	-0.021852	1.60429
C	0.202472	-3.15185	-2.63486
H	1.17653	-2.8677	-2.99168
C	3.34463	-3.88733	0.761468
H	2.87499	-3.94376	1.73168
C	4.11888	-0.358325	1.25866
H	4.65624	-0.457153	2.19244
C	4.60853	-4.437	0.593761
C	2.33336	0.354207	-2.78949
C	5.23948	-4.37728	-0.641914
H	6.21936	-4.81637	-0.776142
C	1.27325	5.12973	-2.88428
H	1.91707	5.90835	-3.27171
C	-0.367785	3.14237	-1.87237
H	-1.01806	2.38562	-1.46762
C	-0.752437	-3.54526	-3.56264
H	-0.490338	-3.58075	-4.61186
C	3.19407	3.25213	2.04835
H	2.38242	3.28821	2.76041
C	0.166605	3.09928	1.44212
C	0.902146	0.20765	-2.94961
C	3.353	-3.17099	-1.52849
H	2.9205	-2.62665	-2.35094
C	-0.203786	2.35872	2.56663
H	0.201017	1.36919	2.70934
C	0.033957	4.89687	-3.46513
H	-0.289969	5.48945	-4.31062
C	-5.31143	1.92894	-1.07434
H	-5.93037	1.09679	-1.37831
C	-4.46148	-1.0599	-2.39751
H	-3.85325	-0.319036	-2.89627
C	-3.72316	4.07917	-0.290069
H	-3.10167	4.90932	0.013606
C	-4.09713	1.70345	-0.423915
C	-2.03564	-3.88227	-3.15079
H	-2.77985	-4.18521	-3.87524
C	-0.322199	4.40027	1.29993
H	-0.037511	4.99347	0.442611
C	-1.4009	-3.43701	-0.87402
H	-1.66774	-3.40333	0.170632
C	-1.57192	4.18055	3.3483
H	-2.24986	4.59744	4.08152
C	-0.792614	3.9048	-2.94756
H	-1.76822	3.72578	-3.38092
C	-3.30617	2.78443	-0.024352
H	-2.37023	2.61569	0.489463
C	4.48666	3.53772	2.4703
C	-4.50601	-1.11646	-1.00079
C	-2.35645	-3.82643	-1.80117
H	-3.35325	-4.07967	-1.46769
C	5.54106	3.49912	1.56751
C	-5.20359	-1.95341	-3.15306
H	-5.16168	-1.90533	-4.23284
C	-1.18391	4.93626	2.24789
H	-1.55237	5.94683	2.12688
C	-4.92763	4.30262	-0.948946
H	-5.24785	5.31434	-1.16031
C	-1.07285	2.89377	3.50906
C	-5.31018	-2.06995	-0.375124
H	-5.36383	-2.11535	0.702757
C	-5.72192	3.22947	-1.33655
C	-6.05058	-2.96375	-1.13878
H	-6.6728	-3.69964	-0.647365
C	-5.9963	-2.90885	-2.52563
H	-6.5746	-3.60551	-3.1179
C	0.473132	-3.28174	1.48742
C	0.319129	-4.67429	1.47772
C	0.170096	-2.57889	2.64954
C	-0.132681	-5.34219	2.60354
H	0.553534	-5.23522	0.583031
C	-0.274593	-3.2527	3.78403
H	0.306084	-1.51158	2.68118
C	-0.430129	-4.63061	3.76395
H	-0.247216	-6.41792	2.5807
H	-0.488686	-2.6932	4.68529
H	-0.771872	-5.15426	4.64741
C	-3.79167	-0.265895	1.71158
C	-4.49651	0.649854	2.49254
C	-3.29946	-1.44106	2.28993
C	-4.7075	0.391235	3.84106
H	-4.87246	1.563	2.05422
C	-3.51867	-1.69471	3.63408
H	-2.73626	-2.14666	1.69642
C	-4.22244	-0.778996	4.41081
H	-5.25196	1.10526	4.44417
H	-3.13224	-2.6037	4.0732
H	-4.39098	-0.978824	5.4608
H	6.54653	3.7271	1.89607
H	4.66644	3.79465	3.50592
H	-6.66084	3.40338	-1.84483
H	-1.35703	2.30387	4.37075
H	5.09634	-4.91653	1.43223
H	0.445291	0.302902	-3.93007
C	6.24245	-0.617097	-0.002001
H	6.45907	-1.52261	-0.573647
H	6.73807	0.211606	-0.513
H	6.67179	-0.721587	0.992339
C	3.14335	0.806665	-3.76571
H	2.74633	1.0448	-4.74372
H	4.19889	0.980791	-3.61647
C	-1.30317	-0.126848	-1.82679
H	-1.75775	0.659161	-2.44194
H	-1.58699	-1.07147	-2.29794
[iso-3b+Me]'
E = -3778.16154499 a.u.
lowest vibrational frequency = 10.54 cm-1
Os	1.16365	-0.047439	-0.019893
P	1.12861	-2.44636	0.028566
P	1.15627	2.37433	0.171224
P	-3.51378	0.008323	-0.045904
O	2.1181	-0.032482	2.09069
C	2.70296	0.048394	-1.58703
C	2.82435	-0.066252	1.08742
C	0.091867	-0.117558	-1.81484
C	1.44426	4.78329	-1.24023
H	2.07631	5.10075	-0.423723
C	2.72979	2.97507	0.88384
C	4.05385	0.125966	-1.47013
H	4.63201	0.200761	-2.38619
C	4.90382	0.076444	-0.304035
C	5.07811	3.44076	0.554526
H	5.9299	3.5097	-0.10793
C	3.84156	3.07905	0.042588
H	3.74246	2.86429	-1.01117
C	5.02836	-3.47072	-0.690527
H	5.74537	-3.30814	-1.48374
C	0.295748	-3.26737	-1.373
C	2.78666	-3.19784	0.178355
C	0.90665	3.49171	-1.25148
C	-1.78092	-0.102814	-0.373148
C	-0.839558	-0.074619	0.606909
H	-1.1453	-0.036267	1.64343
C	0.980404	-3.87595	-2.42202
H	2.05697	-3.93859	-2.41101
C	3.18222	-3.84614	1.35084
H	2.47753	-3.99622	2.15488
C	4.48936	-4.2941	1.50111
C	2.15996	-0.008446	-2.94581
C	5.41521	-4.1085	0.482268
H	6.43315	-4.45488	0.60239
C	1.16751	5.66926	-2.27177
H	1.59315	6.6639	-2.251
C	0.083725	3.11272	-2.31078
H	-0.339809	2.12269	-2.32993
C	0.282812	-4.43081	-3.48942
H	0.829385	-4.90458	-4.29416
C	2.88078	3.24303	2.24412
H	2.03346	3.18195	2.91004
C	-0.12128	2.94883	1.36001
C	0.819168	-0.129968	-3.03805
C	-1.26401	-0.142002	-1.72956
H	-1.89945	-0.209081	-2.60567
C	3.72825	-3.01256	-0.839678
H	3.45967	-2.47087	-1.73166
C	-0.295663	2.2511	2.56127
H	0.343366	1.41071	2.79059
C	0.346356	5.28195	-3.32551
H	0.134915	5.97314	-4.13094
C	-5.52112	1.75185	-0.895216
H	-6.22009	0.952206	-0.687949
C	-4.63261	-1.19739	-2.26801
H	-4.30169	-0.316559	-2.80066
C	-3.72028	3.80228	-1.46204
H	-3.01646	4.59083	-1.69246
C	-4.15064	1.56072	-0.69426
C	-1.10437	-4.3879	-3.51808
H	-1.64456	-4.82551	-4.34747
C	-0.957416	4.02971	1.08769
H	-0.83935	4.58849	0.171222
C	-1.10149	-3.23059	-1.41027
H	-1.64704	-2.77104	-0.600542
C	-2.13072	3.68734	3.1639
H	-2.91258	3.96775	3.85736
C	-0.195381	4.00333	-3.34021
H	-0.832701	3.69139	-4.15751
C	-3.25293	2.58883	-0.976507
H	-2.19717	2.43664	-0.81971
C	4.12417	3.59504	2.75556
C	-4.42992	-1.30371	-0.888115
C	-1.79608	-3.79036	-2.46971
H	-2.87656	-3.75634	-2.47667
C	5.22522	3.69338	1.91365
C	-5.27561	-2.21388	-2.95762
H	-5.43179	-2.12278	-4.02412
C	-1.95991	4.39205	1.98143
H	-2.60765	5.22647	1.74644
C	-5.08237	3.99359	-1.65653
H	-5.44703	4.93888	-2.03649
C	-1.28841	2.61921	3.45546
C	-4.88021	-2.43804	-0.211781
H	-4.74738	-2.52765	0.856215
C	-5.98268	2.96971	-1.37054
C	-5.52116	-3.45422	-0.90893
H	-5.87199	-4.32846	-0.377302
C	-5.71979	-3.34423	-2.2796
H	-6.22373	-4.13537	-2.81865
C	0.242904	-3.16143	1.46838
C	-0.272412	-4.45944	1.41393
C	0.152973	-2.45118	2.66565
C	-0.882909	-5.0236	2.52579
H	-0.197527	-5.03217	0.500703
C	-0.44236	-3.02394	3.78299
H	0.56439	-1.45731	2.73285
C	-0.969084	-4.30736	3.71501
H	-1.28031	-6.02839	2.46637
H	-0.489227	-2.46374	4.70779
H	-1.43384	-4.75359	4.58473
C	-3.8051	-0.068567	1.72494
C	-4.5012	0.956771	2.36578
C	-3.30522	-1.14226	2.47229
C	-4.70976	0.902291	3.73721
H	-4.86727	1.8012	1.80052
C	-3.51943	-1.18848	3.84088
H	-2.73302	-1.92685	1.99746
C	-4.22406	-0.169659	4.47421
H	-5.24874	1.7012	4.22842
H	-3.13024	-2.02061	4.41024
H	-4.39011	-0.211215	5.54265
H	6.19203	3.96961	2.31338
H	4.22853	3.79825	3.81329
H	-7.04268	3.12006	-1.52523
H	-1.41368	2.06414	4.37587
H	4.78126	-4.7897	2.41772
C	3.02641	0.039357	-4.17018
H	2.41879	-0.027032	-5.07146
H	3.60092	0.967831	-4.21667
H	3.74831	-0.781217	-4.18691
H	0.305775	-0.204988	-3.99147
C	6.23711	0.177719	-0.406509
H	6.71444	0.310749	-1.36844
H	6.8814	0.132215	0.461549
C	4.29313	-0.137657	1.05374
H	4.68062	0.568239	1.79262
H	4.53898	-1.14111	1.42233
[iso-3b+Me]''
E = -3778.13991456 a.u.
lowest vibrational frequency = 9.37 cm-1
Os	1.18554	-0.03328	-0.056914
P	1.22853	-2.42759	0.041859
P	1.08309	2.4053	0.111195
P	-3.50651	-0.046099	-0.030379
O	2.09947	0.057417	2.07505
C	2.75907	-0.004682	-1.58946
C	2.81788	0.043616	1.07642
C	0.164523	-0.174778	-1.88323
C	1.06092	4.88555	-1.18273
H	1.55122	5.25847	-0.294368
C	2.63606	3.09891	0.781653
C	4.07656	0.257809	-1.45771
H	4.65556	0.359523	-2.37244
C	4.90143	0.346761	-0.275366
C	4.9192	3.76412	0.359777
H	5.73233	3.91431	-0.337026
C	3.69587	3.30702	-0.105175
H	3.56684	3.10147	-1.15819
C	5.15258	-3.31866	-0.742261
H	5.8444	-3.16133	-1.55884
C	0.363977	-3.28215	-1.32246
C	2.91701	-3.11529	0.159583
C	0.755379	3.52327	-1.29467
C	-1.78581	-0.129303	-0.404775
C	-0.819628	-0.075733	0.531629
H	-1.10663	-0.024975	1.57496
C	1.01859	-3.79283	-2.44049
H	2.09314	-3.75259	-2.51438
C	3.36864	-3.6871	1.3523
H	2.68956	-3.8313	2.17907
C	4.69871	-4.06379	1.49536
C	2.26375	-0.32841	-2.95447
C	5.59425	-3.88098	0.449542
H	6.63032	-4.17139	0.56293
C	0.736141	5.76436	-2.20433
H	0.978325	6.81435	-2.10515
C	0.135826	3.06368	-2.45362
H	-0.057463	2.01155	-2.57092
C	0.293179	-4.36336	-3.47963
H	0.817363	-4.75459	-4.34155
C	2.82469	3.35559	2.13959
H	2.01605	3.21413	2.84032
C	-0.194641	2.91093	1.33626
C	0.822984	-0.315821	-3.03426
C	3.82894	-2.93087	-0.886077
H	3.52163	-2.45287	-1.80191
C	-0.281085	2.22156	2.55264
H	0.418866	1.42874	2.77065
C	0.105005	5.29765	-3.35438
H	-0.142194	5.98446	-4.15336
C	-5.56905	1.61666	-0.910452
H	-6.24108	0.797844	-0.689565
C	-4.58741	-1.35313	-2.21096
H	-4.24875	-0.496443	-2.77733
C	-3.83724	3.71518	-1.51585
H	-3.15986	4.52172	-1.76311
C	-4.19384	1.47558	-0.702929
C	-1.09176	-4.43597	-3.41289
H	-1.65246	-4.88553	-4.22193
C	-1.11719	3.92389	1.0812
H	-1.07478	4.47521	0.154391
C	-1.03083	-3.36268	-1.26195
H	-1.55558	-2.97438	-0.401423
C	-2.1854	3.5416	3.20642
H	-2.95658	3.78172	3.92623
C	-0.189401	3.94718	-3.47756
H	-0.661085	3.57249	-4.37666
C	-3.33115	2.52829	-1.00499
H	-2.27061	2.41828	-0.841405
C	4.05547	3.80437	2.60276
C	-4.40554	-1.39835	-0.824576
C	-1.75296	-3.93761	-2.29539
H	-2.83055	-3.99412	-2.22678
C	5.10495	4.00918	1.71513
C	-5.21669	-2.40141	-2.86446
H	-5.35638	-2.35845	-3.93624
C	-2.10844	4.23298	2.00678
H	-2.8202	5.01679	1.78265
C	-5.20493	3.85662	-1.71559
H	-5.60024	4.78102	-2.11565
C	-1.26313	2.5368	3.4786
C	-4.86274	-2.50294	-0.105251
H	-4.74546	-2.54425	0.967669
C	-6.07048	2.80911	-1.40997
C	-5.4903	-3.5512	-0.766656
H	-5.8471	-4.40231	-0.202434
C	-5.66802	-3.50229	-2.1437
H	-6.16143	-4.31819	-2.65489
C	0.405824	-3.15243	1.5123
C	0.018776	-4.49656	1.50989
C	0.233283	-2.40458	2.67609
C	-0.544652	-5.07082	2.63987
H	0.1591	-5.09645	0.621787
C	-0.317428	-2.98583	3.81296
H	0.550551	-1.37521	2.70509
C	-0.714263	-4.31602	3.79675
H	-0.841009	-6.1114	2.62153
H	-0.426763	-2.39522	4.7132
H	-1.14225	-4.76889	4.68174
C	-3.76954	-0.092895	1.74556
C	-4.50163	0.914715	2.37364
C	-3.22346	-1.13365	2.50679
C	-4.69961	0.87464	3.74722
H	-4.9052	1.73372	1.79662
C	-3.42612	-1.16513	3.87735
H	-2.62916	-1.90655	2.04003
C	-4.16655	-0.164141	4.4985
H	-5.26762	1.65908	4.22888
H	-3.00225	-1.97253	4.4576
H	-4.32415	-0.194195	5.56859
H	6.06174	4.36169	2.07717
H	4.18977	4.00098	3.65841
H	-7.13462	2.92042	-1.56903
H	-1.31518	1.98958	4.41072
H	5.03185	-4.5009	2.42753
H	0.323823	-0.468838	-3.98682
C	6.2129	0.607724	-0.355128
H	6.68796	0.789667	-1.31016
H	6.84158	0.648254	0.524529
C	4.28948	0.048983	1.06449
H	4.63839	0.733023	1.84114
H	4.57518	-0.962016	1.38271
C	-1.35219	-0.186066	-1.84208
H	-1.75208	0.664393	-2.40851
H	-1.73193	-1.08049	-2.3428
C	3.02974	-0.725042	-3.99014
H	2.57717	-0.972607	-4.94135
H	4.10387	-0.820165	-3.92576
[4b-1]
E = -1201.25560459 a.u.
lowest vibrational frequency = 53.23 cm-1
Os	0.057819	0.214577	-0.3248
C	1.97157	0.720143	-1.08069
H	2.17476	1.328	-1.9603
C	1.43365	-0.726052	1.05465
C	2.76643	-0.551714	0.782375
H	3.56366	-0.965152	1.39741
C	-1.21928	-0.689966	1.08421
C	3.04578	0.235211	-0.378197
C	-2.63366	-0.675785	1.09296
H	-3.14625	-1.1896	1.90236
C	-0.550988	-1.39658	2.12387
H	-1.12021	-1.9019	2.90032
C	-2.90745	0.646038	-0.983213
H	-3.58306	1.09686	-1.70034
C	-3.41763	-0.058653	0.140514
C	0.826113	-1.42173	2.1132
H	1.39391	-1.9434	2.8808
C	-1.5606	0.712152	-1.0844
P	0.299767	2.17369	0.909767
H	1.47316	2.27269	1.67881
H	0.361355	3.41174	0.24158
H	-0.649381	2.5089	1.89689
P	0.240769	-1.8233	-1.44841
H	-0.500056	-2.07872	-2.6197
H	1.52183	-2.18993	-1.89888
H	-0.09384	-2.98366	-0.722532
H	-4.4959	-0.11671	0.250998
H	4.07415	0.428808	-0.674699
[4b-1]'
E = -1201.65168472 a.u.
lowest vibrational frequency = 46.67 cm-1
Os	0.096769	0.184801	-0.374604
C	1.98243	0.564499	-1.0791
H	2.08021	1.07677	-2.0391
C	1.45133	-0.568393	1.12125
C	2.7995	-0.430874	0.854526
H	3.5562	-0.781424	1.54931
C	-1.16084	-0.568671	1.18273
C	3.09622	0.199226	-0.371253
C	-2.58362	-0.59606	1.22881
H	-3.01699	-1.02687	2.12574
C	-0.494678	-1.11312	2.28965
H	-1.05096	-1.51131	3.13034
C	-3.00576	0.429452	-0.956157
H	-3.73156	0.763109	-1.68694
C	-3.44699	-0.149421	0.273955
C	0.883615	-1.12269	2.25855
H	1.48697	-1.5261	3.06466
P	0.195168	2.29358	0.69713
H	1.34118	2.51407	1.47674
H	0.204149	3.44919	-0.104421
H	-0.822642	2.62163	1.607
P	0.232797	-2.02475	-1.22808
H	-0.499729	-2.3676	-2.37839
H	1.5114	-2.48556	-1.58124
H	-0.187537	-3.03136	-0.344162
H	-4.51182	-0.236368	0.449688
H	4.11009	0.376473	-0.70938
C	-1.68794	0.538596	-1.14601
H	-1.24248	0.992821	-2.06748
[6-1]
E = -1201.24168122 a.u.
lowest vibrational frequency = 26.55 cm-1
Os	0.088516	-0.156493	-0.372494
C	-0.953102	0.534882	1.30729
C	1.66014	0.504788	0.982957
C	3.01636	-0.192361	-0.769602
C	1.72839	-0.429903	-1.21252
C	-1.74978	-0.684139	-1.26914
C	2.97167	0.357264	0.526982
H	3.85832	0.630216	1.09749
C	-2.37779	0.545471	1.44003
H	-2.78035	0.953046	2.36574
C	-2.99159	-0.501163	-0.759703
H	-3.86472	-0.816598	-1.32692
C	1.21316	1.01635	2.18883
H	1.88572	1.3883	2.95886
C	-0.174351	1.03422	2.35614
H	-0.629513	1.41969	3.26521
C	-3.27445	0.089847	0.521481
P	-0.124237	2.03846	-1.14596
H	0.67918	2.49856	-2.208
H	-1.38133	2.47837	-1.60374
H	0.142001	3.05622	-0.209233
P	0.263856	-2.26504	0.620153
H	1.55399	-2.81833	0.734716
H	-0.157996	-2.38407	1.95831
H	-0.411354	-3.37865	0.080573
H	-4.32451	0.171575	0.785149
H	-1.72499	-1.16245	-2.24944
H	3.92212	-0.395206	-1.32849
Os-a
E = -975.322099241 a.u.
lowest vibrational frequency = 60.34 cm-1
Os	-0.058013	-0.049221	-0.126279
P	2.04324	-1.09809	0.02921
H	2.05717	-2.49084	-0.149564
H	3.0836	-0.718826	-0.837355
H	2.68912	-0.978617	1.27222
P	-2.36586	0.584193	-0.011838
H	-3.10124	0.657334	-1.20807
H	-3.17576	-0.288034	0.733638
H	-2.69311	1.81573	0.578856
C	-0.411102	-1.66805	1.35083
H	-1.43592	-1.56482	1.70014
H	-0.293751	-2.65562	0.914005
H	0.252868	-1.55588	2.20301
C	-0.75365	-1.64979	-1.37765
H	-1.80399	-1.92745	-1.28918
H	-0.625404	-1.16158	-2.3581
H	-0.167116	-2.56643	-1.36732
C	1.63044	2.703	-0.346374
H	1.13535	3.62442	-0.674333
H	1.87851	2.78715	0.710148
H	2.5524	2.63735	-0.935775
C	0.10225	0.923588	1.85875
H	1.07847	0.707541	2.28967
H	-0.024483	2.00092	1.79343
H	-0.662356	0.525301	2.5194
C	0.768119	1.55441	-0.627238
H	0.487636	1.42265	-1.70808
Os-b
E = -974.943886886 a.u.
lowest vibrational frequency = 38.36 cm-1
Os	-0.02752	0.010133	-0.000341
P	2.1434	-0.75742	-6e-06
H	2.54687	-1.57731	-1.07313
H	3.23968	0.135443	-0.001935
H	2.5477	-1.57368	1.07557
P	-2.36492	0.235978	-1e-06
H	-3.0057	0.888979	-1.07236
H	-3.11872	-0.954969	0.00399
H	-3.0047	0.895686	1.06885
C	-0.221938	-2.2767	0.00477
H	-1.29198	-2.5033	0.005884
H	0.198803	-2.75453	-0.882785
H	0.199841	-2.75086	0.893806
C	-0.225785	-0.406077	-2.16932
H	-1.07598	-1.0629	-2.36615
H	-0.37815	0.514389	-2.73472
H	0.655667	-0.907598	-2.5747
C	1.06213	3.03278	-0.002234
H	0.784372	3.60525	0.887761
H	2.15172	2.91714	-0.000455
H	0.78705	3.60419	-0.893746
C	-0.223854	-0.396797	2.17064
H	0.658154	-0.896304	2.57728
H	-0.376095	0.525897	2.73241
H	-1.07364	-1.05313	2.37082
C	0.437689	1.71332	-0.00225
[4a]
E = -3855.48331029 a.u.
lowest vibrational frequency = 12.62 cm-1
Os	-0.848417	-0.017259	-0.182967
P	3.84075	-0.008317	-0.139763
P	-0.767867	-2.40005	-0.020408
P	-0.793353	2.35256	0.210626
C	1.15798	-0.047861	0.460927
H	1.4845	0.023063	1.49063
C	0.281187	-0.112828	-2.00183
C	1.63927	-0.181744	-1.89424
H	2.31259	-0.283136	-2.73949
C	-2.33043	0.063391	-1.66672
C	0.119037	1.90255	2.80923
H	-0.688937	1.18537	2.85043
C	4.4812	1.57253	-0.710284
C	2.10634	-0.120742	-0.526373
C	-0.100877	-2.145	2.68826
H	-0.514327	-1.15236	2.59305
C	3.53944	-1.22229	2.34048
H	2.95904	-1.97748	1.82937
C	-2.42729	3.03096	0.6637
C	-0.248224	3.58386	-1.02558
C	4.07653	-0.136188	1.63831
C	-3.25208	-3.03262	-1.14991
H	-2.92408	-2.4526	-1.99738
C	-2.40858	-3.20649	-0.049834
C	0.257889	-3.24886	-1.26981
C	-0.056946	-2.97221	1.56644
C	1.64183	-3.31475	-1.08758
H	2.07974	-2.95517	-0.169554
C	-3.72048	0.105199	-1.5057
H	-4.33177	0.120472	-2.40244
C	3.58676	2.61746	-0.936147
H	2.52854	2.45469	-0.809489
C	-1.83285	0.005974	-3.01412
H	-2.52255	0.036035	-3.8534
C	1.36258	3.56385	1.59934
H	1.5192	4.17047	0.720572
C	-2.80185	3.30199	1.97711
H	-2.09207	3.1856	2.78262
C	0.294244	2.67101	1.65256
C	-3.35751	3.21018	-0.362025
H	-3.07771	3.00531	-1.38617
C	5.01091	-1.20297	-2.34267
H	4.60232	-0.371553	-2.90021
C	-2.88771	-3.90958	1.05724
H	-2.26486	-4.04622	1.92814
C	4.82544	-1.28268	-0.958735
C	0.891259	-3.87669	4.03595
H	1.25392	-4.22999	4.99274
C	-0.281667	-3.72131	-2.46593
H	-1.34689	-3.69795	-2.63195
C	-3.69959	-0.069658	0.945653
H	-4.24877	-0.094305	1.87771
C	-4.3998	0.021268	-0.289825
C	-4.6442	3.63795	-0.074205
H	-5.35861	3.76968	-0.87567
C	5.38346	-2.34618	-0.248962
H	5.26507	-2.4101	0.822654
C	-5.01984	3.88853	1.24077
H	-6.02709	4.21367	1.46478
C	0.367101	-2.59567	3.91581
H	0.321491	-1.94356	4.77842
C	0.393829	3.19873	-2.19798
H	0.565529	2.15256	-2.38969
C	5.73615	-2.18086	-3.00482
H	5.87587	-2.1124	-4.07524
C	-0.48635	-0.117562	-3.19487
H	-0.04159	-0.193206	-4.18379
C	0.542893	-4.24067	-3.45618
H	0.105422	-4.60733	-4.37552
C	0.990366	2.0262	3.87958
H	0.840387	1.42356	4.76592
C	0.591969	5.50225	-2.87435
H	0.911797	6.24568	-3.59298
C	-4.09445	3.72637	2.26307
H	-4.37512	3.93264	3.28769
C	3.72945	-1.3216	3.70944
H	3.30633	-2.16058	4.24291
C	-4.53517	-3.55826	-1.14902
H	-5.17707	-3.40258	-2.00591
C	4.78866	0.847125	2.32466
H	5.18744	1.69944	1.79441
C	5.85316	1.77281	-0.889391
H	6.54931	0.960416	-0.727971
C	-0.055305	5.89637	-1.70555
H	-0.238584	6.94538	-1.51319
C	4.44941	-0.343506	4.38809
H	4.59607	-0.425336	5.45705
C	0.460747	-4.26378	1.69772
H	0.486512	-4.92491	0.843008
C	5.42356	4.06067	-1.50598
H	5.79258	5.02824	-1.81988
C	-0.477497	4.94519	-0.79005
H	-0.992322	5.25853	0.108086
C	4.97459	0.739459	3.69642
H	5.52618	1.50663	4.22294
C	4.05903	3.85949	-1.33693
H	3.35681	4.65997	-1.52683
C	6.28643	-3.24283	-2.29408
H	6.85551	-4.00326	-2.81207
C	2.46351	-3.83863	-2.07287
H	3.53045	-3.8867	-1.90928
C	0.938481	-4.7096	2.92279
H	1.33572	-5.71237	3.01057
C	6.11084	-3.32266	-0.918456
H	6.54454	-4.1423	-0.361524
C	0.813039	4.15427	-3.11847
H	1.30754	3.83968	-4.02832
C	-5.0036	-4.25612	-0.042846
H	-6.00934	-4.65492	-0.037993
C	2.06257	2.91031	3.81009
H	2.75062	2.996	4.6403
C	-2.35467	-0.051743	0.891448
C	6.3197	3.01811	-1.2827
H	7.3809	3.17536	-1.42158
C	1.91707	-4.29801	-3.26523
H	2.55755	-4.70727	-4.03554
C	-4.17647	-4.42907	1.05892
H	-4.53216	-4.96847	1.92712
C	2.2446	3.67743	2.66899
H	3.07498	4.36855	2.60365
C	-5.87125	-0.009247	-0.274693
C	-6.62044	0.759354	-1.17272
C	-6.55245	-0.823243	0.637335
C	-8.00632	0.72288	-1.15267
H	-6.11024	1.40753	-1.87161
C	-7.93848	-0.87006	0.647319
H	-5.98846	-1.44957	1.31474
C	-8.67075	-0.093767	-0.243876
H	-8.57039	1.33435	-1.84483
H	-8.44906	-1.51618	1.34945
H	-9.75223	-0.12545	-0.231418
[6]
E = -4674.71991072 a.u.
lowest vibrational frequency = 10.64 cm-1
Os	-0.261052	-0.007863	-0.559938
P	4.17919	0.050935	0.585001
P	-0.257663	-2.45398	-0.479514
P	-0.28952	2.43371	-0.715866
S	-1.83767	0.104993	2.29081
C	-1.38325	-0.106204	-2.30664
C	1.22197	-0.089157	-2.12146
C	2.66216	0.010511	-0.30763
C	1.39744	0.046316	0.244647
C	-1.78451	3.27887	-0.082189
C	-1.80838	-3.22838	0.10623
C	-2.05641	0.01594	0.536407
C	2.55014	-0.076441	-1.73393
H	3.40319	-0.151798	-2.4051
C	-1.85514	-3.88507	1.33673
H	-0.964511	-3.98455	1.9363
C	-2.80463	-0.121076	-2.38035
H	-3.23238	-0.125526	-3.37918
C	2.25223	-3.30394	2.65765
H	2.52681	-2.83391	3.5909
C	0.997263	-3.24869	0.595692
O	-1.14372	1.34628	2.58473
C	-3.31553	-0.064476	0.063319
H	-4.14606	-0.105986	0.752542
C	4.80542	2.39754	-0.750061
H	4.11374	2.05884	-1.50754
C	0.714836	-0.168084	-3.42108
H	1.35029	-0.22433	-4.29959
C	2.81311	0.112787	3.01626
H	1.99438	0.565363	2.48157
C	-0.663523	-0.168514	-3.5166
H	-1.16912	-0.220892	-4.47575
C	1.38984	2.8769	1.46239
H	0.837756	2.0622	1.90305
C	5.24046	-1.22382	-0.108669
C	-3.69107	-0.130634	-1.33134
C	5.0008	1.64459	0.408422
C	3.96184	-0.291812	2.33484
C	1.3667	-2.65867	1.80299
H	0.935178	-1.71318	2.08644
C	-1.71303	4.18184	0.978885
H	-0.765674	4.40276	1.44468
C	1.50868	-4.51033	0.273438
H	1.21195	-4.99887	-0.642532
C	-2.99235	-3.08929	-0.621908
H	-2.99177	-2.55215	-1.55512
C	6.52406	-0.950734	-0.576817
H	6.92014	0.054157	-0.527291
C	1.0586	3.29772	0.174031
C	2.77877	-4.54285	2.31869
H	3.47264	-5.04008	2.98397
C	1.15197	2.90383	-3.04891
H	1.97667	2.4904	-2.49046
C	-3.05392	-4.39707	1.81667
H	-3.06934	-4.90339	2.77306
C	5.86489	2.10773	1.40274
H	6.00262	1.54099	2.313
C	2.70178	-0.114223	4.37962
H	1.79668	0.181415	4.89263
C	0.11473	-3.22376	-2.103
C	3.0238	4.63592	1.6456
H	3.79411	5.14568	2.20873
C	4.99424	-0.930513	3.02694
H	5.87552	-1.27132	2.5007
C	2.36973	3.53761	2.18985
H	2.6164	3.19621	3.18664
C	-3.03363	3.00133	-0.643017
H	-3.11744	2.29121	-1.4493
C	7.29121	-1.978	-1.11467
H	8.28715	-1.76867	-1.48123
C	-0.096536	3.04103	-2.43509
C	-3.4536	0.212395	3.00148
C	-4.13326	-0.950531	3.34302
H	-3.64305	-1.90788	3.23784
C	-5.43931	-0.859084	3.7999
H	-5.9742	-1.76208	4.06697
C	-6.0794	0.376942	3.91359
C	-5.37392	1.52873	3.5566
H	-5.8565	2.49515	3.63557
C	-4.06717	1.45589	3.10007
H	-3.52677	2.34623	2.81249
C	5.48518	3.59422	-0.9195
H	5.32421	4.17916	-1.81484
C	-0.842382	-3.83176	-2.91156
H	-1.86021	-3.93493	-2.57324
C	-4.2236	-4.25728	1.08109
H	-5.15663	-4.65377	1.45973
C	2.39911	-5.14843	1.12572
H	2.78754	-6.12337	0.861006
C	1.43308	-3.15943	-2.5654
H	2.19592	-2.70809	-1.95045
C	5.49651	-3.53956	-0.711786
H	5.09578	-4.54296	-0.761415
C	1.77956	-3.67325	-3.80433
H	2.80753	-3.6165	-4.13869
C	1.34596	3.28988	-4.3654
H	2.32234	3.1782	-4.81936
C	2.67367	5.08325	0.378864
H	3.1632	5.94963	-0.046147
C	4.72415	-2.52256	-0.176158
H	3.72919	-2.73484	0.18996
C	1.69335	4.42373	-0.352109
H	1.42654	4.79317	-1.33056
C	-2.86178	4.7999	1.45745
H	-2.78626	5.49598	2.28251
C	3.73788	-0.732882	5.07104
H	3.64911	-0.907572	6.13518
C	6.77914	-3.26775	-1.18225
H	7.37932	-4.06403	-1.60238
C	-4.09622	4.53013	0.881371
H	-4.98853	5.01816	1.25131
C	-4.18894	-3.60054	-0.14272
H	-5.09424	-3.46763	-0.720163
C	-4.17808	3.62821	-0.17255
H	-5.13295	3.40669	-0.630386
O	-1.22489	-1.1335	2.73337
C	6.53949	3.30741	1.22695
H	7.20598	3.66595	1.99991
C	4.88105	-1.14341	4.39377
H	5.68157	-1.63832	4.927
C	6.35509	4.04751	0.06465
H	6.88104	4.9836	-0.068454
C	-1.14339	3.58455	-3.17639
H	-2.11228	3.73303	-2.72776
C	0.811131	-4.25786	-4.61372
H	1.07848	-4.65682	-5.58335
C	0.288885	3.81271	-5.10234
H	0.436206	4.1101	-6.13221
C	-0.497279	-4.3396	-4.16002
H	-1.25667	-4.80894	-4.77162
C	-0.952963	3.96118	-4.50175
H	-1.78021	4.38032	-5.05933
C	-7.4861	0.467241	4.43333
H	-8.0671	-0.414986	4.1638
H	-7.99755	1.34905	4.04724
H	-7.48843	0.539061	5.52436
C	-7.89122	-0.417025	-2.12756
H	-8.95205	-0.49255	-2.3263
C	-7.43137	0.34136	-1.05724
H	-8.13414	0.865691	-0.42287
C	-6.07242	0.429312	-0.794572
H	-5.7323	1.0274	0.039065
C	-5.13865	-0.22453	-1.60982
C	-5.61895	-0.986454	-2.68274
H	-4.92107	-1.53055	-3.30476
C	-6.97844	-1.08468	-2.93677
H	-7.32768	-1.68986	-3.76313
TsCl
E = -1280.06790623 a.u.
lowest vibrational frequency = 31.55 cm-1
S	-1.64878	1.2e-05	-0.491082
O	-2.06778	1.25059	-1.04494
C	0.097827	5e-06	-0.262342
C	0.769681	-1.21295	-0.172005
H	0.222391	-2.14153	-0.24693
C	2.14346	-1.20119	0.006604
H	2.6771	-2.14068	0.076176
C	2.85016	-6e-06	0.097797
C	2.14346	1.20119	0.006639
H	2.67711	2.14067	0.076238
C	0.769687	1.21295	-0.171969
H	0.222399	2.14154	-0.246867
O	-2.06778	-1.25054	-1.045
C	4.34327	-4e-06	0.260687
H	4.68423	-0.884776	0.798288
H	4.68418	0.884529	0.798716
H	4.83446	0.000251	-0.71636
Cl	-2.30836	-3.2e-05	1.49677
HCl
E = -460.840879327 a.u.
lowest vibrational frequency = 2940.90 cm-1
Cl	0	0	0.071219
H	0	0	-1.21072
Benzene
E = -232.356307127 a.u.
lowest vibrational frequency = 412.05 cm-1
C	-0.800692	-1.13686	1e-06
C	0.584258	-1.26182	2e-06
C	1.38491	-0.124992	3e-06
C	0.800643	1.13689	0
C	-0.584204	1.26184	0
C	-1.38492	0.124933	-3e-06
H	-1.42396	-2.02195	-9e-06
H	1.03901	-2.2442	-2e-06
H	2.46307	-0.222202	-1.9e-05
H	1.42403	2.0219	1e-06
H	-1.03908	2.24416	-1e-06
H	-2.46306	0.222284	7e-06
[4a]'
E = -3855.46593639 a.u.
lowest vibrational frequency = 12.90 cm-1
Os	0.744881	0.024665	-0.115408
P	-3.83018	-0.20416	-0.052216
P	0.65981	2.42964	0.099563
P	0.945476	-2.35674	-0.077982
C	2.23696	0.201548	-1.55777
C	-0.33103	-0.051035	-1.99429
C	-2.15402	-0.235644	-0.585605
C	2.62835	-2.99892	-0.396353
C	2.21312	3.1232	0.755035
C	2.25422	0.057498	1.34533
C	-1.69919	-0.201343	-1.94855
H	-2.3477	-0.271778	-2.81778
C	2.32959	3.45232	2.10547
H	1.46741	3.39637	2.75439
C	3.62629	0.216867	-1.31623
H	4.26381	0.23123	-2.19558
C	-1.99979	2.65137	3.23526
H	-2.34696	1.99243	4.01946
C	-0.600198	3.0224	1.29836
C	3.59622	0.06909	1.17032
H	4.24563	0.102955	2.03817
C	-4.94208	-1.66012	-2.13444
H	-4.48809	-0.928903	-2.7884
C	0.463266	0.088419	-3.14136
H	0.046382	0.0912	-4.14496
C	-3.05893	-1.17659	2.43256
H	-2.32746	-1.76957	1.90494
C	1.81159	0.233406	-2.90992
H	2.52564	0.34433	-3.72109
C	0.303977	-2.36807	2.66692
H	0.333739	-1.29267	2.60173
C	-4.59048	1.34769	-0.558187
C	4.26839	0.122866	-0.099461
C	-4.805	-1.55137	-0.74732
C	-3.89743	-0.300075	1.73879
C	-1.04862	2.1975	2.33057
H	-0.67716	1.18811	2.4056
C	3.38215	-3.55272	0.64136
H	2.95591	-3.65838	1.62703
C	-1.10425	4.32268	1.20678
H	-0.763903	4.98027	0.419533
C	3.34167	3.20526	-0.062804
H	3.27419	2.93686	-1.10652
C	-5.87336	1.4096	-1.10365
H	-6.44516	0.506018	-1.2608
C	0.516256	-3.13061	1.52237
C	-2.51206	3.93743	3.12331
H	-3.25977	4.28873	3.82237
C	-1.50307	-3.47641	-0.764747
H	-1.77195	-3.26418	0.259088
C	3.55455	3.84458	2.62981
H	3.63182	4.09378	3.68002
C	-5.40066	-2.50082	0.083264
H	-5.30217	-2.42354	1.15664
C	-3.15604	-1.27203	3.81264
H	-2.50537	-1.95261	4.34293
C	0.270166	3.45543	-1.36486
C	-0.028423	-4.369	3.96743
H	-0.230021	-4.84928	4.91604
C	-4.82751	0.473732	2.43476
H	-5.46906	1.16195	1.90293
C	0.04296	-2.98542	3.88625
H	-0.095417	-2.38094	4.77339
C	3.23449	-2.83866	-1.64511
H	2.70969	-2.34339	-2.44607
C	-6.41436	2.64163	-1.44944
H	-7.40677	2.69041	-1.87715
C	-0.204844	-3.21735	-1.21343
C	-5.66723	-2.70709	-2.67999
H	-5.76926	-2.78654	-3.75388
C	0.985131	4.60533	-1.70374
H	1.84821	4.90024	-1.12692
C	4.67387	3.91774	1.81113
H	5.62894	4.21952	2.2202
C	-2.05558	4.77469	2.1113
H	-2.44179	5.78198	2.02413
C	-0.864878	3.12684	-2.10847
H	-1.43139	2.24583	-1.85772
C	-4.40821	3.7452	-0.692313
H	-3.8351	4.64762	-0.531373
C	-1.27211	3.92068	-3.16946
H	-2.15831	3.65154	-3.72968
C	-2.45323	-4.02377	-1.61346
H	-3.44815	-4.22482	-1.24247
C	0.164086	-5.13893	2.82328
H	0.107392	-6.21804	2.8785
C	-3.8612	2.52073	-0.345571
H	-2.87452	2.47597	0.091671
C	0.440013	-4.52494	1.6119
H	0.600635	-5.12998	0.729727
C	4.69126	-3.96227	0.42583
H	5.25825	-4.38548	1.2447
C	-4.08561	-0.502405	4.50453
H	-4.15897	-0.582881	5.58116
C	-5.68254	3.80634	-1.24789
H	-6.10651	4.76311	-1.52302
C	5.27226	-3.82378	-0.827186
H	6.29426	-4.1373	-0.992493
C	4.56166	3.60455	0.461665
H	5.4307	3.65598	-0.180038
C	4.53819	-3.25959	-1.86178
H	4.98764	-3.12408	-2.83663
C	-6.12417	-3.55007	-0.470505
H	-6.5844	-4.28372	0.177582
C	-4.91984	0.369717	3.81566
H	-5.64029	0.972641	4.35179
C	-6.25825	-3.65407	-1.84923
H	-6.82316	-4.47129	-2.27755
C	0.113463	-3.51906	-2.53764
H	1.10531	-3.34177	-2.9182
C	-0.544622	5.05513	-3.51208
H	-0.856628	5.67244	-4.34433
C	-2.12697	-4.31375	-2.9316
H	-2.86772	-4.74204	-3.59405
C	0.583072	5.3941	-2.77596
H	1.15108	6.27996	-3.02839
C	-0.839478	-4.06331	-3.38842
H	-0.569417	-4.29695	-4.41
C	8.54532	-0.049166	-0.079862
H	9.62623	-0.097825	-0.075515
C	7.80688	-0.803762	0.82453
H	8.31208	-1.45082	1.52985
C	6.42198	-0.733186	0.826125
H	5.85588	-1.34141	1.51696
C	5.74265	0.079242	-0.08928
C	6.50048	0.830051	-0.996215
H	5.99836	1.48428	-1.69583
C	7.88574	0.771587	-0.988366
H	8.45305	1.37076	-1.68869
C	-1.06939	-0.140199	0.264864
H	1.95911	0.07268	2.39618
[6]'
E = -4674.70262452 a.u.
lowest vibrational frequency = 13.99 cm-1
Os	1.1491	-0.083972	0.104066
P	-3.62282	-0.49475	0.836354
P	1.47203	-2.46528	-0.19732
P	1.05886	2.35308	0.283903
S	-1.42746	-0.404002	-2.09654
C	2.74485	-0.053836	1.45515
C	0.211918	-0.510322	1.95154
C	-1.80394	-0.554314	0.688994
C	-0.97315	-0.287067	-0.388503
C	0.269185	3.21248	-1.128
C	1.26442	-3.11095	-1.88845
C	2.5469	0.164409	-1.07931
[truncated: 270 more rows]
